# Supplementary material for: OrchidMD: An Integrated and User‐Interactive Orchid Multi‐Omics Database for Mining Genes and Biological Research
Source: Plant Biotechnol J. 2025 Nov 11;24(3):1885–97. doi: 10.1111/pbi.70445 (PMC12946477; doi:10.1111/pbi.70445)
Supplement: Supplementary file 1 — Table S1: Genome and transcriptome information of Orchidaceae species in OrchidMD. Table S2:. Proteome information of Orchidaceae species in OrchidMD. Table S3: Statistics of 84 phenotypic characters from 227 species of Cymbidium sinense. Table S4: Metabolome information of Orchidaceae species in OrchidMD. Table S5: Complete list of ARF transcription factors identified in the sixteen Orchidaceae genome. Table S6: Comparison of OrchidMD, Orchidstra 2.0 and OrchidBase 6.0 platforms. [file PBI-24-1885-s001.xlsx]

## Sheet: TableS1
Table S1. Genome and transcriptome information of Orchidaceae species in OrchidMD
Overview of genome information
Subfamily	Species	Sequencing Technique	Genome size (Gb)	Contig N50 (Mb)	Scaffold N50 (Mb)	Protein- coding genes	Repetitive sequences (%)	Assembly BUSCO (%)	Annotation version	References
Apostasioideae	Apostasia ramifera	Illumina	0.37	0.03	0.29	22841	44.99	92.3	V1	(Zhang et al., 2021a)
	Apostasia shenzhenica	Illumina+PacBio	0.35	0.08	3.03	21841	42.05	92.7	V1	(Zhang et al., 2017)
Epidendroideae	Bletilla striata	PacBio HIFI, Hi-C	2.37	1.65	146.39	26673	/	97.52	V1	(Jiang et al., 2022a)
	Cremastra appendiculata	Illumina+PacBio, Hi-C	2.36	0.68	80.16	20991	59.15	93	V1	(Wang et al., 2022)
	Cymbidium ensifolium	Illumina+PacBio, Hi-C	3.62	1.21	154.88	29073	80.58	87	V1	(Ai et al., 2021)
	Cymbidium goeringii	Illumina+PacBio, Hi-C	3.99	0.38	178.2	29556	88.87	87.8	V1	(Chung et al., 2022)
	Cymbidium mannii	Illumina+PacBio, Hi-C	2.88	22.7	130.73	27192	0.828	97	V1	(Fan et al., 2023)
	Cymbidium sinense	Illumina+Nanopore, Hi-C	3.52	1.11	/	29638	77.78	87.8	V2	(Yang et al., 2021)
	Dendrobium catenatum	Illumina	1.01	0.03	0.39	28910	78.1	89.1	V2	(Zhang et al., 2016)
	Dendrobium chrysotoxum	PacBio, Hi-C	1.37	1.54	67.8	30044	62.81	90.3	V1	(Zhang et al., 2021b)
	Dendrobium huoshanense	Illumina+PacBio, Hi-C	1.29	0.6	71.79	21070	74.92	87.4	V1	(Han et al., 2020)
	Dendrobium nobile	Illumina+PacBio, Hi-C	1.19	1.62	64.46	29476	61.07	96.22	V1	(Xu et al., 2022)
	Dendrobium officinale	Illumina+PacBio, Hi-C	1.23	1.14	63.07	25894	64.39	93.9	V2	(Niu et al., 2021)
	Dendrobium x sp.	Illumina HiSeqX10	0.688	0.001	0.002	27025	/	93.6	V1	(Sherpa et al., 2022)
	Gastrodia elata	Illumina	1.03	0.07	4.9	18969	66.18	72.4	V2	(Yuan et al., 2018)
	Gastrodia menghaiensis	Illumina+PacBio, Hi-C	0.86	2.37	6.82	14233	62.57	71.4	V1	(Jiang et al., 2022b)
	Papilionanthe hookeriana x teres	Illumina+Nanopore, Hi-C	2	/	159.5	31529	78.26	95.5	V1	(Lim et al., 2022)
	Phalaenopsis aphrodite	Illumina	1.2	0.02	0.95	28902	60.3	91.9	V1	(Chao et al., 2018)
	Phalaenopsis equestris	Illumina	1.09	0.02	0.36	29431	62	89.1	V5	(Cai et al., 2015)
Orchidoideae	Platanthera guangdongensis	Illumina+PacBio, Hi-C	4.2	1.57	193.14	22559	82.18	72.06	V1	(Li et al., 2022)
	Platanthera zijinensis		4.19	1.77	192.35	24513	77.38	88.66	V1
Vanilloideae	Vanilla planifolia	PacBio HIFI	1.5	0.92	1.2	59128	72	83	V1	(Piet et al., 2022)
Details
subfamily	species_name	data type	source	accession number	URL	Tissue/treatments	BioProject	BioSample	Design	Submitted by
Apostasioideae	Apostasia nipponica	Transcriptome	SRA	SRR6127586	https://www.ncbi.nlm.nih.gov/sra/SRR6127586	leaf	PRJNA412930	SAMN07732338	Total RNA was isolated using Qiagen Rneasy kit; RNA libraries were prepared using standard kits.	University of Missouri
Apostasioideae	Apostasia odorata	Transcriptome	SRA	SRR5722152	https://www.ncbi.nlm.nih.gov/sra/SRR5722152	flower bud	PRJNA310678	SAMN07191734	the Apostasia odorata flower bud	The National Orchid Conservation Center of China
Apostasioideae	Apostasia shenzhenica	Genome	NCBI	ASM278626v1	https://www.ncbi.nlm.nih.gov/datasets/genome/GCA_002786265.1/	Plant sample of Apostasia shenzhenica	PRJNA310678	SAMN04453324	Plant sample from Apostasia shenzhenica	Shenzhen Key Laboratory for Orchid Conservation and UtilizationThe National Orchid Conservation Center of China
Apostasioideae	Apostasia shenzhenica	Transcriptome	SRA	SRR5722153	https://sra-pub-run-odp.s3.amazonaws.com/sra/SRR5722153/SRR5722153	tuber	PRJNA310678	SAMN07191733	the Apostasia shenzhenica tuber	The National Orchid Conservation Center of China
Apostasioideae	Apostasia shenzhenica	Transcriptome	SRA	SRR5722154	https://sra-pub-run-odp.s3.amazonaws.com/sra/SRR5722154/SRR5722154	seed	PRJNA310678	SAMN07191732	the Apostasia shenzhenica seed	The National Orchid Conservation Center of China
Apostasioideae	Apostasia shenzhenica	Transcriptome	SRA	SRR5722155	https://sra-pub-run-odp.s3.amazonaws.com/sra/SRR5722155/SRR5722155	pollen	PRJNA310678	SAMN07191731	the Apostasia shenzhenica pollen	The National Orchid Conservation Center of China
Apostasioideae	Apostasia shenzhenica	Transcriptome	SRA	SRR3183251	https://sra-pub-run-odp.s3.amazonaws.com/sra/SRR3183251/SRR3183251	flower	PRJNA304321	SAMN04508162	RNA-Seq (TRANSCRIPTOMIC), PolyA, paired; sample: flower	The National Orchid Conservation Center of China
Apostasioideae	Apostasia shenzhenica	Transcriptome	SRA	SRR3183239	https://sra-pub-run-odp.s3.amazonaws.com/sra/SRR3183239/SRR3183239	root	PRJNA304321	SAMN04508160	RNA-Seq (TRANSCRIPTOMIC), PolyA, paired; sample: root	The National Orchid Conservation Center of China
Apostasioideae	Apostasia shenzhenica	Transcriptome	SRA	SRR3183244	https://sra-pub-run-odp.s3.amazonaws.com/sra/SRR3183244/SRR3183244	stem	PRJNA304321	SAMN04508161	RNA-Seq (TRANSCRIPTOMIC), PolyA, paired; sample: stem	The National Orchid Conservation Center of China
Apostasioideae	Apostasia shenzhenica	Transcriptome	SRA	SRR3183249	https://sra-pub-run-odp.s3.amazonaws.com/sra/SRR3183249/SRR3183249	leaf	PRJNA304321	SAMN04508159	RNA-Seq (TRANSCRIPTOMIC), PolyA, paired; sample info not labeled on page	The National Orchid Conservation Center of China
Apostasioideae	Apostasia ramifera	Genome	NCBI	ASM1929769v1	https://www.ncbi.nlm.nih.gov/datasets/genome/GCA_019297695.1/	Plant sample from Apostasia ramifera	PRJNA635894	SAMN15349797	Plant sample from Apostasia ramifera	University of Macau
Apostasioideae	Neuwiedia zollingeri	Transcriptome	SRA	SRR4343851	https://www.ncbi.nlm.nih.gov/sra/SRR4343851	Mixture of floral bracts and buds	PRJNA345265	SAMN05860339	The total RNA was extracted from leaves, flower buds and mixture of flower buds and capsules of the mature plants. The strand-specific RNA sequencing libraries were constructed using Illumina TruSeq Stranded mRNA Library Preparation Kit and were individually barcoded. All procedures followed protocols provided by the manufacturers.	Academia Sinica
Vanilloideae	Galeola faberi	Transcriptome	SRA	SRR5722169	https://www.ncbi.nlm.nih.gov/sra/SRR5722169	flower	PRJNA310678	SAMN07191748	the Galeola faberi flower	The National Orchid Conservation Center of China
Vanilloideae	Lecanorchis nigricans	Transcriptome	SRA	SRR5722166	https://www.ncbi.nlm.nih.gov/sra/SRR5722166	flower	PRJNA310678	SAMN07191747	the Lecanorchis nigricans flower	The National Orchid Conservation Center of China
Vanilloideae	Vanilla planifolia	Genome	NCBI	ASM2384627v1	https://www.ncbi.nlm.nih.gov/datasets/genome/GCA_023846275.1/		PRJNA753216	SAMN20691751	Plant sample from Vanilla planifolia	CIRAD
Vanilloideae	Vanilla planifolia	Transcriptome	SRA	SRR15411867	https://sra-pub-run-odp.s3.amazonaws.com/sra/SRR15411867/SRR15411867	mixed tissues	PRJNA753216	SAMN20691795	mRNA selected with poly-T beads; RNA fragmented; ds-cDNA; adapters ligated; 11 PCR cycles; QC by Fragment Analyzer; quantified by qPCR (Kapa); PE150 on Illumina NovaSeq 6000.	CIRAD
Vanilloideae	Vanilla planifolia	Transcriptome	SRA	SRR15411868	https://sra-pub-run-odp.s3.amazonaws.com/sra/SRR15411868/SRR15411868	ovary	PRJNA753216	SAMN20691794	mRNA selected with poly-T beads; RNA fragmented; ds-cDNA; adapters ligated; 11 PCR cycles; QC by Fragment Analyzer; quantified by qPCR (Kapa); PE150 on Illumina NovaSeq 6000.	CIRAD
Vanilloideae	Vanilla planifolia	Transcriptome	SRA	SRR15411869	https://sra-pub-run-odp.s3.amazonaws.com/sra/SRR15411869/SRR15411869	flower bud	PRJNA753216	SAMN20691793	mRNA selected with poly-T beads; RNA fragmented; ds-cDNA; adapters ligated; 11 PCR cycles; QC by Fragment Analyzer; quantified by qPCR (Kapa); PE150 on Illumina NovaSeq 6000.	CIRAD
Vanilloideae	Vanilla planifolia	Transcriptome	SRA	SRR15411870	https://sra-pub-run-odp.s3.amazonaws.com/sra/SRR15411870/SRR15411870	bud	PRJNA753216	SAMN20691792	mRNA selected with poly-T beads; RNA fragmented; ds-cDNA; adapters ligated; 11 PCR cycles; QC by Fragment Analyzer; quantified by qPCR (Kapa); PE150 on Illumina NovaSeq 6000.	CIRAD
Vanilloideae	Vanilla planifolia	Transcriptome	SRA	SRR15411871	https://sra-pub-run-odp.s3.amazonaws.com/sra/SRR15411871/SRR15411871	aerial root	PRJNA753216	SAMN20691791	mRNA selected with poly-T beads; RNA fragmented; ds-cDNA; adapters ligated; 11 PCR cycles; QC by Fragment Analyzer; quantified by qPCR (Kapa); PE150 on Illumina NovaSeq 6000.	CIRAD
Vanilloideae	Vanilla planifolia	Transcriptome	SRA	SRR15411872	https://sra-pub-run-odp.s3.amazonaws.com/sra/SRR15411872/SRR15411872	soil root	PRJNA753216	SAMN20691790	mRNA selected with poly-T beads; RNA fragmented; ds-cDNA; adapters ligated; 11 PCR cycles; QC by Fragment Analyzer; quantified by qPCR (Kapa); PE150 on Illumina NovaSeq 6000.	CIRAD
Vanilloideae	Vanilla planifolia	Transcriptome	SRA	SRR15411873	https://sra-pub-run-odp.s3.amazonaws.com/sra/SRR15411873/SRR15411873	stem	PRJNA753216	SAMN20691789	mRNA selected with poly-T beads; RNA fragmented; ds-cDNA; adapters ligated; 11 PCR cycles; QC by Fragment Analyzer; quantified by qPCR (Kapa); PE150 on Illumina NovaSeq 6000.	CIRAD
Vanilloideae	Vanilla planifolia	Transcriptome	SRA	SRR15411874	https://sra-pub-run-odp.s3.amazonaws.com/sra/SRR15411874/SRR15411874	flower	PRJNA753216	SAMN20691788	mRNA selected with poly-T beads; RNA fragmented; ds-cDNA; adapters ligated; 11 PCR cycles; QC by Fragment Analyzer; quantified by qPCR (Kapa); PE150 on Illumina NovaSeq 6000.	CIRAD
Vanilloideae	Vanilla planifolia	Transcriptome	SRA	SRR15411875	https://sra-pub-run-odp.s3.amazonaws.com/sra/SRR15411875/SRR15411875	leaf	PRJNA753216	SAMN20691787	mRNA selected with poly-T beads; RNA fragmented; ds-cDNA; adapters ligated; 11 PCR cycles; QC by Fragment Analyzer; quantified by qPCR (Kapa); PE150 on Illumina NovaSeq 6000.	CIRAD
Vanilloideae	Vanilla planifolia	Transcriptome	SRA	SRR15411876	https://sra-pub-run-odp.s3.amazonaws.com/sra/SRR15411876/SRR15411876	fruit	PRJNA753216	SAMN20691786	mRNA selected with poly-T beads; RNA fragmented; ds-cDNA; adapters ligated; 11 PCR cycles; QC by Fragment Analyzer; quantified by qPCR (Kapa); PE150 on Illumina NovaSeq 6000.	CIRAD
Vanilloideae	Vanilla shenzhenica	Transcriptome	SRA	SRR5722158	https://www.ncbi.nlm.nih.gov/sra/SRR5722158	flower bud	PRJNA310678	SAMN07191736	the Vanilla shenzhenica flower bud	The National Orchid Conservation Center of China
Cypripedioideae	Cypripedium acaule	Transcriptome	SRA	SRR6127587	https://www.ncbi.nlm.nih.gov/sra/SRR6127587	leaf	PRJNA310678	SAMN07191736	the Vanilla shenzhenica flower bud	The National Orchid Conservation Center of China
Cypripedioideae	Cypripedium bardolphianum	Transcriptome	SRA	SRR7466536	https://www.ncbi.nlm.nih.gov/sra/SRR7466536	flower	PRJNA412930	SAMN07732337	Total RNA was isolated using Qiagen RNeasy; standard library kits	University of Missouri
Cypripedioideae	Cypripedium flavum	Transcriptome	SRA	SRR7466541	https://www.ncbi.nlm.nih.gov/sra/SRR7466541	flower	PRJNA479379	SAMN09535942	Sequencing libraries were generated using NEBNext UltraTM RNA Library Prep Kit for Illumina (NEB, USA)... sequenced on an Illumina HiSeq 2000 platform.	Henan Agricultural University
Cypripedioideae	Cypripedium formosanum	Transcriptome	SRA	SRR4343831	https://www.ncbi.nlm.nih.gov/sra/SRR4343831	Buds (~ 2 cm)	PRJNA345259	SAMN05860315	The total RNA was extracted from the fully open flowers and mature flower buds of the mature orchid plants. The strand-specific RNA sequencing libraries were constructed using Illumina TruSeq Stranded mRNA Library Preparation Kit and were individually barcoded.	Academia Sinica
Cypripedioideae	Cypripedium micranthum	Transcriptome	SRA	SRR7466538	https://www.ncbi.nlm.nih.gov/sra/SRR7466538	flower	PRJNA345259	SAMN05860315	The total RNA was extracted from the fully open flowers and mature flower buds of the mature orchid plants. The strand-specific RNA sequencing libraries were constructed using Illumina TruSeq Stranded mRNA Library Preparation Kit and were individually barcoded.	Academia Sinica
Cypripedioideae	Cypripedium singchii	Transcriptome	SRA	SRR7466545	https://www.ncbi.nlm.nih.gov/sra/SRR7466545	flower	PRJNA479379	SAMN09535955	Sequencing libraries were generated using NEBNext UltraTM RNA Library Prep Kit for Illumina (NEB, USA)... sequenced on an Illumina HiSeq 2000 platform.	Henan Agricultural University
Cypripedioideae	Mexipedium xerophyticum	Transcriptome	SRA	SRR6127592	https://www.ncbi.nlm.nih.gov/sra/SRR6127592	leaf	PRJNA412930	SAMN07732350	Total RNA was isolated using Qiagen RNeasy kit; RNA libraries were prepared using standard kits.	University of Missouri
Cypripedioideae	Paphiopedilum callosum	Transcriptome	SRA	SRR15057274	https://www.ncbi.nlm.nih.gov/sra/SRR15057274	GA4_A	PRJNA744344	SAMN20088394	tissues	University of Chinese Academy of Sciences
Cypripedioideae	Paphiopedilum callosum	Transcriptome	SRA	SRR15057275	https://www.ncbi.nlm.nih.gov/sra/SRR15057275	CK6_C	PRJNA744344	SAMN20088393	tissues	University of Chinese Academy of Sciences
Cypripedioideae	Paphiopedilum callosum	Transcriptome	SRA	SRR15057276	https://www.ncbi.nlm.nih.gov/sra/SRR15057276	CK6_B	PRJNA744344	SAMN20088392	tissues	University of Chinese Academy of Sciences
Cypripedioideae	Paphiopedilum callosum	Transcriptome	SRA	SRR15057277	https://www.ncbi.nlm.nih.gov/sra/SRR15057277	CK6_A	PRJNA744344	SAMN20088391	tissues	University of Chinese Academy of Sciences
Cypripedioideae	Paphiopedilum callosum	Transcriptome	SRA	SRR15057278	https://www.ncbi.nlm.nih.gov/sra/SRR15057278	CK5_C	PRJNA744344	SAMN20088390	tissues	University of Chinese Academy of Sciences
Cypripedioideae	Paphiopedilum callosum	Transcriptome	SRA	SRR15057279	https://www.ncbi.nlm.nih.gov/sra/SRR15057279	CK5_B	PRJNA744344	SAMN20088389	tissues	University of Chinese Academy of Sciences
Cypripedioideae	Paphiopedilum callosum	Transcriptome	SRA	SRR15057280	https://www.ncbi.nlm.nih.gov/sra/SRR15057280	CK5_A	PRJNA744344	SAMN20088388	tissues	University of Chinese Academy of Sciences
Cypripedioideae	Paphiopedilum callosum	Transcriptome	SRA	SRR15057281	https://www.ncbi.nlm.nih.gov/sra/SRR15057281	CK4_C	PRJNA744344	SAMN20088387	tissues	University of Chinese Academy of Sciences
Cypripedioideae	Paphiopedilum callosum	Transcriptome	SRA	SRR15057282	https://www.ncbi.nlm.nih.gov/sra/SRR15057282	GA6_C	PRJNA744344	SAMN20088402	tissues	University of Chinese Academy of Sciences
Cypripedioideae	Paphiopedilum callosum	Transcriptome	SRA	SRR15057283	https://www.ncbi.nlm.nih.gov/sra/SRR15057283	GA6_B	PRJNA744344	SAMN20088401	tissues	University of Chinese Academy of Sciences
Cypripedioideae	Paphiopedilum callosum	Transcriptome	SRA	SRR15057284	https://www.ncbi.nlm.nih.gov/sra/SRR15057284	GA6_A	PRJNA744344	SAMN20088400	tissues	University of Chinese Academy of Sciences
Cypripedioideae	Paphiopedilum callosum	Transcriptome	SRA	SRR15057285	https://www.ncbi.nlm.nih.gov/sra/SRR15057285	GA5_C	PRJNA744344	SAMN20088399	tissues	University of Chinese Academy of Sciences
Cypripedioideae	Paphiopedilum callosum	Transcriptome	SRA	SRR15057286	https://www.ncbi.nlm.nih.gov/sra/SRR15057286	GA5_B	PRJNA744344	SAMN20088398	tissues	University of Chinese Academy of Sciences
Cypripedioideae	Paphiopedilum callosum	Transcriptome	SRA	SRR15057287	https://www.ncbi.nlm.nih.gov/sra/SRR15057287	GA5_A	PRJNA744344	SAMN20088397	tissues	University of Chinese Academy of Sciences
Cypripedioideae	Paphiopedilum callosum	Transcriptome	SRA	SRR15057288	https://www.ncbi.nlm.nih.gov/sra/SRR15057288	GA4_C	PRJNA744344	SAMN20088396	tissues	University of Chinese Academy of Sciences
Cypripedioideae	Paphiopedilum callosum	Transcriptome	SRA	SRR15057289	https://www.ncbi.nlm.nih.gov/sra/SRR15057289	GA4_B	PRJNA744344	SAMN20088395	tissues	University of Chinese Academy of Sciences
Cypripedioideae	Paphiopedilum callosum	Transcriptome	SRA	SRR15057290	https://www.ncbi.nlm.nih.gov/sra/SRR15057290	CK4_B	PRJNA744344	SAMN20088386	tissues	University of Chinese Academy of Sciences
Cypripedioideae	Paphiopedilum callosum	Transcriptome	SRA	SRR15057291	https://www.ncbi.nlm.nih.gov/sra/SRR15057291	CK4_A	PRJNA744344	SAMN20088385	tissues	University of Chinese Academy of Sciences
Cypripedioideae	Paphiopedilum callosum	Transcriptome	SRA	SRR6127593	https://www.ncbi.nlm.nih.gov/sra/SRR6127593	leaf	PRJNA412930	SAMN07732351	Total RNA was isolated using Qiagen RNeasy kit; RNA libraries were prepared using standard kits.	University of Missouri
Cypripedioideae	Paphiopedilum concolor	Transcriptome	SRA	SRR1405681	https://www.ncbi.nlm.nih.gov/sra/SRR1405681	floral buds	PRJNA252662	SAMN02854330	The floral cDNA library of Paphiopedilum concolor was prepared using Illumina’s kit (Illumina, San Diego, CA, USA) following manufacturer’s recommendations. Briefly, the poly(A) mRNA was purified from 6.0 μg total RNA of floral sample of P. concolor using oligo(dT) magnetic beads and fragmented into short sequences using divalent cations under elevated temperature. First and second strand cDNA we…	Environmental Horticulture Research Institute, Gua
Cypripedioideae	Paphiopedilum concolor	Transcriptome	SRA	SRR1405683	https://www.ncbi.nlm.nih.gov/sra/SRR1405683	Mature leaves	PRJNA252662	SAMN02854334	The mature leaves cDNA library of Paphiopedilum concolor was prepared using Illumina’s kit (Illumina, San Diego, CA, USA) following manufacturer’s recommendations. Briefly, the poly(A) mRNA was purified from 6.0 µg total RNA of mature leaves of P. concolor using oligo(dT) magnetic beads and fragmented into short sequences using divalent cations under elevated temperature. First and second strand …	Environmental Horticulture Research Institute, Gua
Cypripedioideae	Paphiopedilum henryanum	Transcriptome	SRA	SRR6513332	https://www.ncbi.nlm.nih.gov/sra/SRR6513332	mature Flower (PHMF_rep3)	PRJNA431671	SAMN08397854	Transcriptome sequencing；mature Flower（PHMF_rep3）	CAAS
Cypripedioideae	Paphiopedilum henryanum	Transcriptome	SRA	SRR6513333	https://www.ncbi.nlm.nih.gov/sra/SRR6513333	mature Flower (PHMF_rep2)	PRJNA431671	SAMN08397853	Transcriptome sequencing；mature Flower（PHMF_rep2）	CAAS
Cypripedioideae	Paphiopedilum henryanum	Transcriptome	SRA	SRR6513334	https://www.ncbi.nlm.nih.gov/sra/SRR6513334	2.6cm-2.8cm (PHFB3_rep1)	PRJNA431671	SAMN08397850	Transcriptome sequencing；flower buds 2.6–2.8 cm（PHFB3_rep1）	CAAS
Cypripedioideae	Paphiopedilum henryanum	Transcriptome	SRA	SRR6513335	https://www.ncbi.nlm.nih.gov/sra/SRR6513335	2.6cm-2.8cm (PHFB3_rep1)	PRJNA431671	SAMN08397849	Transcriptome sequencing；flower buds 2.6–2.8 cm（PHFB3_rep1）	CAAS
Cypripedioideae	Paphiopedilum henryanum	Transcriptome	SRA	SRR6513336	https://www.ncbi.nlm.nih.gov/sra/SRR6513336	1.5cm-1.7cm (PHFB2_rep3)	PRJNA431671	SAMN08397848	Transcriptome sequencing；flower buds 1.5–1.7 cm（PHFB2_rep3）	CAAS
Cypripedioideae	Paphiopedilum henryanum	Transcriptome	SRA	SRR6513337	https://www.ncbi.nlm.nih.gov/sra/SRR6513337	1.5cm-1.7cm (PHFB2_rep2)	PRJNA431671	SAMN08397847	Transcriptome sequencing；flower buds 1.5–1.7 cm（PHFB2_rep2）	CAAS
Cypripedioideae	Paphiopedilum henryanum	Transcriptome	SRA	SRR6513338	https://www.ncbi.nlm.nih.gov/sra/SRR6513338	1.5cm-1.7cm (PHFB2_rep1)	PRJNA431671	SAMN08397846	Transcriptome sequencing；flower buds 1.5–1.7 cm（PHFB2_rep1）	CAAS
Cypripedioideae	Paphiopedilum henryanum	Transcriptome	SRA	SRR6513339	https://www.ncbi.nlm.nih.gov/sra/SRR6513339	0.6cm-0.8cm (PHFB1_rep3)	PRJNA431671	SAMN08397845	Transcriptome sequencing；flower buds 0.6–0.8 cm（PHFB1_rep3）	CAAS
Cypripedioideae	Paphiopedilum henryanum	Transcriptome	SRA	SRR6513340	https://www.ncbi.nlm.nih.gov/sra/SRR6513340	0.6cm-0.8cm (PHFB1_rep2)	PRJNA431671	SAMN08397844	Transcriptome sequencing；flower buds 0.6–0.8 cm（PHFB1_rep2）	CAAS
Cypripedioideae	Paphiopedilum henryanum	Transcriptome	SRA	SRR6513341	https://www.ncbi.nlm.nih.gov/sra/SRR6513341	0.6cm-0.8cm (PHFB1_rep1)	PRJNA431671	SAMN08397843	Transcriptome sequencing；flower buds 0.6–0.8 cm（PHFB1_rep1）	CAAS
Cypripedioideae	Paphiopedilum henryanum	Transcriptome	SRA	SRR6513342	https://www.ncbi.nlm.nih.gov/sra/SRR6513342	mature Flower (PHMF_rep1)	PRJNA431671	SAMN08397852	Transcriptome sequencing；mature Flower（PHMF_rep1）	CAAS
Cypripedioideae	Paphiopedilum henryanum	Transcriptome	SRA	SRR6513343	https://www.ncbi.nlm.nih.gov/sra/SRR6513343	2.6cm-2.8cm (PHFB3_rep3)	PRJNA431671	SAMN08397851	Transcriptome sequencing；flower buds 2.6–2.8 cm（PHFB3_rep3）	CAAS
Cypripedioideae	Paphiopedilum hirsutissimum	Transcriptome	SRA	SRR1405682	https://www.ncbi.nlm.nih.gov/sra/SRR1405682	floral buds	PRJNA252662	SAMN02854331	The floral cDNA library of Paphiopedilum hirsutissimum was prepared using Illumina’s kit (Illumina, San Diego, CA, USA) following manufacturer’s recommendations. Briefly, the poly(A) mRNA was purified from 6.0 μg total RNA of floral sample of P. hirsutissimum using oligo(dT) magnetic beads and fragmented into short sequences using divalent cations under elevated temperature. First and second stra…	Environmental Horticulture Research Institute, Gua
Cypripedioideae	Paphiopedilum hirsutissimum	Transcriptome	SRA	SRR1405685	https://www.ncbi.nlm.nih.gov/sra/SRR1405685	Mature leaves	PRJNA252662	SAMN02854336	The mature leaves cDNA library of Paphiopedilum concolor was prepared using Illumina’s kit (Illumina, San Diego, CA, USA) following manufacturer’s recommendations. Briefly, the poly(A) mRNA was purified from 6.0 µg total RNA of mature leaves of P. concolor using oligo(dT) magnetic beads and fragmented into short sequences using divalent cations under elevated temperature. First and second strand …	Environmental Horticulture Research Institute, Gua
Cypripedioideae	Paphiopedilum hybrid Maudiae Red	Transcriptome	SRA	SRR1413099	https://www.ncbi.nlm.nih.gov/sra/SRR1413099	Mature leaves	PRJNA252662	SAMN02854331	Floral cDNA library of Paphiopedilum hybrid Maudiae Red prepared with Illumina kit.	Environmental Horticulture Research Institute, Guangdong Academy of Agricultural Sciences	Paphiopedilum callosum x Paphiopedilum lawrenceanum
Cypripedioideae	Paphiopedilum hybrid Maudiae Green	Transcriptome	SRA	SRR1413312	https://www.ncbi.nlm.nih.gov/sra/SRR1413312	Mature leaves	PRJNA252662	SAMN02854352	Mature leaves cDNA library of Paphiopedilum hybrid Maudiae Green prepared with Illumina kit.	Environmental Horticulture Research Institute, Guangdong Academy of Agricultural Sciences	Paphiopedilum callosum x Paphiopedilum lawrenceanum
Cypripedioideae	Paphiopedilum hybrid Maudiae Red	Transcriptome	SRA	SRR1413624	https://www.ncbi.nlm.nih.gov/sra/SRR1413624	floral buds	PRJNA252662	SAMN02854332	Floral cDNA library of Paphiopedilum hybrid Maudiae Red prepared with Illumina kit.	Environmental Horticulture Research Institute, Guangdong Academy of Agricultural Sciences	Paphiopedilum callosum x Paphiopedilum lawrenceanum
Cypripedioideae	Paphiopedilum hybrid Maudiae Green	Transcriptome	SRA	SRR1413891	https://www.ncbi.nlm.nih.gov/sra/SRR1413891	floral buds	PRJNA252662	SAMN02854333	Floral cDNA library of Paphiopedilum hybrid Maudiae Green prepared with Illumina kit.	Environmental Horticulture Research Institute, Guangdong Academy of Agricultural Sciences	Paphiopedilum callosum x Paphiopedilum lawrenceanum
Cypripedioideae	Paphiopedilum malipoense	Transcriptome	SRA	SRR5722168	https://www.ncbi.nlm.nih.gov/sra/SRR5722168	flower bud	PRJNA310678	SAMN07191749	Paphiopedilum malipoense flower bud RNA-Seq.	The National Orchid Conservation Center of China
Cypripedioideae	Paphiopedilum parishii	WGS	SRA	SRR14902655	https://www.ncbi.nlm.nih.gov/sra/SRR14902655	leaf	PRJNA741068	SAMN19844049	WGS (chloroplast): fresh leaf material; Illumina HiSeq X Ten.	Beijing Forestry University
Cypripedioideae	Paphiopedilum spicerianum	Transcriptome	SRA	SRR14164230	https://www.ncbi.nlm.nih.gov/sra/SRR14164230	Protocorm 60d_C	PRJNA718959	SAMN18579790	tissues	University of Chinese Academy of Sciences
Cypripedioideae	Paphiopedilum spicerianum	Transcriptome	SRA	SRR14164231	https://www.ncbi.nlm.nih.gov/sra/SRR14164231	Protocorm 60d_B	PRJNA718959	SAMN18579791	tissues	University of Chinese Academy of Sciences
Cypripedioideae	Paphiopedilum spicerianum	Transcriptome	SRA	SRR14164232	https://www.ncbi.nlm.nih.gov/sra/SRR14164232	Protocorm 60d_A	PRJNA718959	SAMN18579792	tissues	University of Chinese Academy of Sciences
Cypripedioideae	Paphiopedilum spicerianum	Transcriptome	SRA	SRR14164233	https://www.ncbi.nlm.nih.gov/sra/SRR14164233	Protocorm 45d_C	PRJNA718959	SAMN18579793	tissues	University of Chinese Academy of Sciences
Cypripedioideae	Paphiopedilum spicerianum	Transcriptome	SRA	SRR14164234	https://www.ncbi.nlm.nih.gov/sra/SRR14164234	Protocorm 45d_B	PRJNA718959	SAMN18579794	tissues	University of Chinese Academy of Sciences
Cypripedioideae	Paphiopedilum spicerianum	Transcriptome	SRA	SRR14164235	https://www.ncbi.nlm.nih.gov/sra/SRR14164235	Protocorm 45d_A	PRJNA718959	SAMN18579795	tissues	University of Chinese Academy of Sciences
Cypripedioideae	Paphiopedilum spicerianum	Transcriptome	SRA	SRR14164236	https://www.ncbi.nlm.nih.gov/sra/SRR14164236	Protocorm 20d_C	PRJNA718959	SAMN18579796	tissues	University of Chinese Academy of Sciences
Cypripedioideae	Paphiopedilum spicerianum	Transcriptome	SRA	SRR14164237	https://www.ncbi.nlm.nih.gov/sra/SRR14164237	Protocorm 20d_B	PRJNA718959	SAMN18579797	tissues	University of Chinese Academy of Sciences
Cypripedioideae	Paphiopedilum spicerianum	Transcriptome	SRA	SRR14164238	https://www.ncbi.nlm.nih.gov/sra/SRR14164238	Protocorm 20d_A	PRJNA718959	SAMN18579798	tissues	University of Chinese Academy of Sciences
Cypripedioideae	Phragmipedium lindleyanum	Transcriptome	SRA	SRR6127594	https://www.ncbi.nlm.nih.gov/sra/SRR6127594	leaf	PRJNA412930	SAMN07732352	Total RNA isolated with Qiagen RNeasy; standard library kits (leaf).	University of Missouri
Cypripedioideae	Selenipedium aequinoctiale	Transcriptome	SRA	SRR6127595	https://www.ncbi.nlm.nih.gov/sra/SRR6127595	leaf	PRJNA412930	SAMN07732353	Total RNA isolated with Qiagen RNeasy; standard library kits (leaf).	University of Missouri
Orchidoideae	Chloraea magellanica	Enrichment	SRA	ERR5033232	https://www.ncbi.nlm.nih.gov/sra/ERR5033232	leaf	PRJEB42299	SAMEA7754212	Target-enriched (Angiosperms353); NEBNext Ultra II DNA Library Prep; Illumina MiSeq.	Royal Botanic Gardens, Kew
Orchidoideae	Cranichis engelii	Enrichment	SRA	ERR5006144	https://www.ncbi.nlm.nih.gov/sra/ERR5006144	leaf	PRJEB43982	SAMEA7986221	Illumina MiSeq paired-end sequencing.	Orchid Conservation & Research Center of Shenzhen
Orchidoideae	Anoectochilus emeiensis	Transcriptome	SRA	SRR8138703	https://www.ncbi.nlm.nih.gov/sra/SRR8138703	leaves from the Tissue culture seedling	PRJNA496377	SAMN10240055	Leaves from 5鈥憁onth tissue culture seedling; transcriptome.	Sichuan Nature Resources Science Academy
Orchidoideae	Anoectochilus emeiensis	Transcriptome	SRA	SRR10406009	https://www.ncbi.nlm.nih.gov/sra/SRR10406009	mycorrhizal_re3	PRJNA579778	SAMN12575297	the mycorrhizal A. roxburghii; RNA鈥慡eq (AR6-3).	Chinese Academy of Medical Sciences & Peking Union Medical College
Orchidoideae	Anoectochilus emeiensis	Transcriptome	SRA	SRR10406010	https://www.ncbi.nlm.nih.gov/sra/SRR10406010	mycorrhizal_re2	PRJNA579778	SAMN12575297	the mycorrhizal A. roxburghii; RNA鈥慡eq (AR6-2).	Chinese Academy of Medical Sciences & Peking Union Medical College
Orchidoideae	Anoectochilus emeiensis	Transcriptome	SRA	SRR10406011	https://www.ncbi.nlm.nih.gov/sra/SRR10406011	mycorrhizal_re1	PRJNA540026	SAMN12375061	the mycorrhizal A. roxburghii	Chinese Academy of Medical Sciences & Peking Union Medical College
Orchidoideae	Anoectochilus roxburghii	Transcriptome	SRA	SRR10406012	https://www.ncbi.nlm.nih.gov/sra/SRR10406012	non-mycorrhizal_re3	PRJNA540026	SAMN12375062	the non-mycorrhizal A. roxburghii	Chinese Academy of Medical Sciences & Peking Union Medical College
Orchidoideae	Anoectochilus emeiensis	Transcriptome	SRA	SRR10406013	https://www.ncbi.nlm.nih.gov/sra/SRR10406013	non-mycorrhizal_re2	PRJNA540026	SAMN12375063	the non-mycorrhizal A. roxburghii	Chinese Academy of Medical Sciences & Peking Union Medical College
Orchidoideae	Anoectochilus emeiensis	Transcriptome	SRA	SRR10406014	https://www.ncbi.nlm.nih.gov/sra/SRR10406014	non-mycorrhizal_re1	PRJNA540026	SAMN12375064	the non-mycorrhizal A. roxburghii	Chinese Academy of Medical Sciences & Peking Union Medical College
Orchidoideae	Goodyera fumata	Transcriptome	SRA	SRR1867375	https://www.ncbi.nlm.nih.gov/sra/SRR1867375	leaf	PRJNA277580	SAMN03393661	Goodyera fumata Raw sequence reads	Academia Sinica
Orchidoideae	Goodyera schlechtendaliana	WGS	SRA	SRR5007089	https://www.ncbi.nlm.nih.gov/sra/SRR5007089	-	PRJNA352896	SAMN06006679	Apostasia wallichii_Cypripedium japonicum_Goodyera schlechtendaliana Raw sequence reads	Academia Sinica
Orchidoideae	Ludisia discolor	Transcriptome	SRA	ERR2040744	https://www.ncbi.nlm.nih.gov/sra/ERR2040744	-	PRJEB21674	SAMEA104170788	1000 Plant (1KP) Transcriptomes: The Remaining Data	Department of Biological Sciences
Orchidoideae	Ludisia discolor	Transcriptome	SRA	SRR7121896	https://www.ncbi.nlm.nih.gov/sra/SRR7121896	-	PRJNA438407	SAMN08770809	reads of 100 bp, insert size of 200 bp	BGI
Orchidoideae	Pterostylis curta	Transcriptome	SRA	SRR12619959	https://www.ncbi.nlm.nih.gov/sra/SRR12619959	Mature leaf or flower	PRJNA661963	SAMN16072252	RNA extraction: RNeasy Plant mini kit; Libraries prep: NEBNext Ultra RNA Library Prep Kit for Illumina	Australian National University
Orchidoideae	Corybas aconitiflorus	Transcriptome	SRA	SRR12619957	https://www.ncbi.nlm.nih.gov/sra/SRR12619957	Mature leaf or flower	PRJNA661963	SAMN16072262	RNA extraction: RNeasy Plant mini kit; Libraries prep: NEBNext Ultra RNA Library Prep Kit for Illumina	Australian National University
Orchidoideae	Cyrtostylis reniformis	Enrichment	SRA	ERR5033225	https://www.ncbi.nlm.nih.gov/sra/ERR5033225	leaf	PRJEB42299	SAMEA7754205	Illumina MiSeq paired end sequencing; Cyrtostylis reniformis - target-enriched (Angiosperms353)	Royal Botanical Gardens, Kew
Orchidoideae	Caladenia actensis	Transcriptome	SRA	SRR12619952	https://www.ncbi.nlm.nih.gov/sra/SRR12619952	Mature leaf or flower	PRJNA661963	SAMN16072267	RNA extraction: RNeasy Plant mini kit; Libraries prep: NEBNext Ultra RNA Library Prep Kit for Illumina	Australian National University
Orchidoideae	Caladenia attingens	Transcriptome	SRA	SRR12619953	https://www.ncbi.nlm.nih.gov/sra/SRR12619953	Mature leaf or flower	PRJNA661963	SAMN16072266	RNA extraction: RNeasy Plant mini kit; Libraries prep: NEBNext Ultra RNA Library Prep Kit for Illumina	Australian National University
Orchidoideae	Caladenia crebra	Transcriptome	SRA	SRR12619954	https://www.ncbi.nlm.nih.gov/sra/SRR12619954	Mature leaf or flower	PRJNA661963	SAMN16072265	RNA extraction: RNeasy Plant mini kit; Libraries prep: NEBNext Ultra RNA Library Prep Kit for Illumina	Australian National University
Orchidoideae	Caladenia denticulata	Transcriptome	SRA	SRR12619955	https://www.ncbi.nlm.nih.gov/sra/SRR12619955	Mature leaf or flower	PRJNA661963	SAMN16072264	RNA extraction: RNeasy Plant mini kit; Libraries prep: NEBNext Ultra RNA Library Prep Kit for Illumina	Australian National University
Orchidoideae	Caladenia longicauda	Transcriptome	SRA	SRR12619950	https://www.ncbi.nlm.nih.gov/sra/SRR12619950	Mature leaf or flower	PRJNA661963	SAMN16072269	RNA extraction: RNeasy Plant mini kit; Libraries prep: NEBNext Ultra RNA Library Prep Kit for Illumina	Australian National University
Orchidoideae	Caladenia plicata	Transcriptome	SRA	SRR12619951	https://www.ncbi.nlm.nih.gov/sra/SRR12619951	Mature leaf or flower	PRJNA661963	SAMN16072268	RNA extraction: RNeasy Plant mini kit; Libraries prep: NEBNext Ultra RNA Library Prep Kit for Illumina	Australian National University
Orchidoideae	Cryptostylis leptochila	Transcriptome	SRA	SRR12619943	https://www.ncbi.nlm.nih.gov/sra/SRR12619943	Mature leaf or flower	PRJNA661963	SAMN16072260	RNA extraction: RNeasy Plant mini kit; Libraries prep: NEBNext Ultra RNA Library Prep Kit for Illumina	Australian National University
Orchidoideae	Diuris orientis	Transcriptome	SRA	SRR12619956	https://www.ncbi.nlm.nih.gov/sra/SRR12619956	Mature leaf or flower	PRJNA661963	SAMN16072263	RNA extraction: RNeasy Plant mini kit; Libraries prep: NEBNext Ultra RNA Library Prep Kit for Illumina	Australian National University
Orchidoideae	Caleana major	Transcriptome	SRA	SRR12619946	https://www.ncbi.nlm.nih.gov/sra/SRR12619946	Mature leaf or flower	PRJNA661963	SAMN16072257	RNA extraction: RNeasy Plant mini kit; Libraries prep: NEBNext Ultra RNA Library Prep Kit for Illumina	Australian National University
Orchidoideae	Chiloglottis seminuda	Transcriptome	SRA	SRR12619949	https://www.ncbi.nlm.nih.gov/sra/SRR12619949	Mature leaf or flower	PRJNA661963	SAMN16072254	RNA extraction: RNeasy Plant mini kit; Libraries prep: NEBNext Ultra RNA Library Prep Kit for Illumina	Australian National University
Orchidoideae	Chiloglottis trapeziformis	Transcriptome	SRA	SRR12619947	https://www.ncbi.nlm.nih.gov/sra/SRR12619947	Mature leaf or flower	PRJNA661963	SAMN16072256	RNA extraction: RNeasy Plant mini kit; Libraries prep: NEBNext Ultra RNA Library Prep Kit for Illumina	Australian National University
Orchidoideae	Chiloglottis valida	Transcriptome	SRA	SRR12619948	https://www.ncbi.nlm.nih.gov/sra/SRR12619948	Mature leaf or flower	PRJNA661963	SAMN16072255	RNA extraction: RNeasy Plant mini kit; Libraries prep: NEBNext Ultra RNA Library Prep Kit for Illumina	Australian National University
Orchidoideae	Drakaea elastica	Transcriptome	SRA	ERR2040742	https://www.ncbi.nlm.nih.gov/sra/ERR2040742	-	PRJEB21674	SAMEA104170786	1000 Plant (1KP) Transcriptomes: The Remaining Data	Department of Biological Sciences
Orchidoideae	Drakaea thynniphila	Transcriptome	SRA	SRR12619958	https://www.ncbi.nlm.nih.gov/sra/SRR12619958	Mature leaf or flower	PRJNA661963	SAMN16072253	RNA extraction: RNeasy Plant mini kit, RNA quantitation and quality assessment: Agilent 2100 Electrophoresis Bioanalyzer utilising a RNA 6000 Nano chip, Libraries prep: NEBNext Ultra RNA Library Prep Kit for Illumina	Australian National University
Orchidoideae	Rimacola elliptica	Transcriptome	SRA	SRR12619945	https://www.ncbi.nlm.nih.gov/sra/SRR12619945	Mature leaf or flower	PRJNA661963	SAMN16072258	RNA extraction: RNeasy Plant mini kit, RNA quantitation and quality assessment: Agilent 2100 Electrophoresis Bioanalyzer utilising a RNA 6000 Nano chip, Libraries prep: NEBNext Ultra RNA Library Prep Kit for Illumina	Australian National University
Orchidoideae	Microtis parviflora	Transcriptome	SRA	SRR12619942	https://www.ncbi.nlm.nih.gov/sra/SRR12619942	Mature leaf or flower	PRJNA661963	SAMN16072261	RNA extraction: RNeasy Plant mini kit, RNA quantitation and quality assessment: Agilent 2100 Electrophoresis Bioanalyzer utilising a RNA 6000 Nano chip, Libraries prep: NEBNext Ultra RNA Library Prep Kit for Illumina	Australian National University
Orchidoideae	Thelymitra angustifolia	Transcriptome	SRA	SRR12619944	https://www.ncbi.nlm.nih.gov/sra/SRR12619944	Mature leaf or flower	PRJNA661963	SAMN16072259	RNA extraction: RNeasy Plant mini kit, RNA quantitation and quality assessment: Agilent 2100 Electrophoresis Bioanalyzer utilising a RNA 6000 Nano chip, Libraries prep: NEBNext Ultra RNA Library Prep Kit for Illumina	Australian National University
Orchidoideae	Disa uniflora	Enrichment	SRA	ERR5006167	https://www.ncbi.nlm.nih.gov/sra/ERR5006167	leaf	PRJEB42150	SAMEA7729680	Illumina MiSeq paired end sequencing; Disa uniflora - target-enriched (Angiosperms353)	Royal Botanical Gardens, Kew
Orchidoideae	Dactylorhiza fuchsii	Transcriptome	SRA	SRR3330395	https://www.ncbi.nlm.nih.gov/sra/SRR3330395	leaf	PRJNA317244	SAMN04604707	strand-specific total RNA library preparation, using random hexamers and RiboMinus depletion of rRNA	University of Vienna
Orchidoideae	Dactylorhiza fuchsii	Transcriptome	SRA	SRR8863094	https://www.ncbi.nlm.nih.gov/sra/SRR8863094	DH_Shoot_Rep2	PRJNA531300	SAMN11355972	TruSeq RNA sample Prep Kit v2	CSIR-Institute of Himalayan Bioresource Technology
Orchidoideae	Dactylorhiza fuchsii	Transcriptome	SRA	SRR8863095	https://www.ncbi.nlm.nih.gov/sra/SRR8863095	DH_Shoot_Rep1	PRJNA531300	SAMN11355972	TruSeq RNA sample Prep Kit v2	CSIR-Institute of Himalayan Bioresource Technology
Orchidoideae	Dactylorhiza fuchsii	Transcriptome	SRA	SRR8863096	https://www.ncbi.nlm.nih.gov/sra/SRR8863096	DH_Tuber_Rep2	PRJNA531300	SAMN11355973	TruSeq RNA sample Prep Kit v2	CSIR-Institute of Himalayan Bioresource Technology
Orchidoideae	Dactylorhiza fuchsii	Transcriptome	SRA	SRR8863097	https://www.ncbi.nlm.nih.gov/sra/SRR8863097	DH_Tuber_Rep1	PRJNA531300	SAMN11355973	TruSeq RNA sample Prep Kit v2	CSIR-Institute of Himalayan Bioresource Technology
Orchidoideae	Dactylorhiza hatagirea	Transcriptome	SRA	SRR8863098	https://www.ncbi.nlm.nih.gov/sra/SRR8863098	DH_Leaf_Rep2	PRJNA531300	SAMN11355974	TruSeq RNA sample Prep Kit v2	CSIR-Institute of Himalayan Bioresource Technology
Orchidoideae	Dactylorhiza hatagirea	Transcriptome	SRA	SRR8863099	https://www.ncbi.nlm.nih.gov/sra/SRR8863099	DH_Leaf_Rep1	PRJNA531300	SAMN11355974	TruSeq RNA sample Prep Kit v2	CSIR-Institute of Himalayan Bioresource Technology
Orchidoideae	Dactylorhiza incarnata	Transcriptome	SRA	SRR3330396	https://www.ncbi.nlm.nih.gov/sra/SRR3330396	leaf	PRJNA311126	SAMN04282938	rna seq strand specific	Smithsonian Conservation Biology Institute
Orchidoideae	Gymnadenia conopsea	Transcriptome	SRA	SRR8175724	https://www.ncbi.nlm.nih.gov/sra/SRR8175724	flower	PRJNA504609	SAMN10395695	Illumina TruSeq RNA-Seq library	University of Hohenheim
Orchidoideae	Gymnadenia densiflora	Transcriptome	SRA	SRR8175725	https://www.ncbi.nlm.nih.gov/sra/SRR8175725	flower	PRJNA504609	SAMN10395682	Illumina TruSeq RNA-Seq library	University of Hohenheim
Orchidoideae	Gymnadenia odoratissima	Transcriptome	SRA	SRR8175672	https://www.ncbi.nlm.nih.gov/sra/SRR8175672	flower	PRJNA504609	SAMN10395696	Illumina TruSeq RNA-Seq library	University of Hohenheim
Orchidoideae	Gymnadenia rhellicani	Transcriptome	SRA	SRR8175675	https://www.ncbi.nlm.nih.gov/sra/SRR8175675	flower	PRJNA504609	SAMN10395706	Illumina TruSeq RNA-Seq library	University of Hohenheim
Orchidoideae	Habenaria delavayi	Transcriptome	SRA	SRR5722143	https://www.ncbi.nlm.nih.gov/sra/SRR5722143	flower	PRJNA310678	SAMN07191757	the Habenaria delavayi flower	The National Orchid Conservation Center of China
Orchidoideae	Habenaria pantlingiana	Transcriptome	SRA	SRR1867575	https://www.ncbi.nlm.nih.gov/sra/SRR1867575	leaf	PRJNA277581	SAMN03393663	De novo sequencing & assembly (RNA-Seq)	Academia Sinica
Orchidoideae	Hemipilia forrestii	Transcriptome	SRA	SRR5722142	https://www.ncbi.nlm.nih.gov/sra/SRR5722142	leaf	PRJNA310678	SAMN07191756	the Hemipilia forrestii leaf	The National Orchid Conservation Center of China
Orchidoideae	Himantoglossum robertianum	Enrichment	SRA	ERR5033556	https://www.ncbi.nlm.nih.gov/sra/ERR5033556	leaf	PRJEB42299	SAMEA7754536	target-enriched (Angiosperms353)	Royal Botanical Gardens, Kew
Orchidoideae	Neotinea maculata	Enrichment	SRA	ERR5033546	https://www.ncbi.nlm.nih.gov/sra/ERR5033546	leaf	PRJEB42299	SAMEA7754526	target-enriched (Angiosperms353)	Royal Botanical Gardens, Kew
Orchidoideae	Ophrys fusca subsp. iricolor	Transcriptome	SRA	SRR10189295	https://www.ncbi.nlm.nih.gov/sra/SRR10189295	mature open flower	PRJNA574279	SAMN12856218	deep sequencing	University of Zurich
Orchidoideae	Ophrys fusca subsp. iricolor	Transcriptome	SRA	SRR10189296	https://www.ncbi.nlm.nih.gov/sra/SRR10189296	mature open flower	PRJNA574279	SAMN12856217	deep sequencing	University of Zurich
Orchidoideae	Ophrys fusca subsp. iricolor	Transcriptome	SRA	SRR10189299	https://www.ncbi.nlm.nih.gov/sra/SRR10189299	mature open flower	PRJNA574279	SAMN12856216	deep sequencing	University of Zurich
Orchidoideae	Ophrys fusca subsp. iricolor	Transcriptome	SRA	SRR10189300	https://www.ncbi.nlm.nih.gov/sra/SRR10189300	mature open flower	PRJNA574279	SAMN12856215	deep sequencing	University of Zurich
Orchidoideae	Ophrys garganica	Transcriptome	SRA	SRR10189306	https://www.ncbi.nlm.nih.gov/sra/SRR10189306	pool buds	PRJNA574279	SAMN12856258	deep sequencing	University of Zurich
Orchidoideae	Ophrys garganica	Transcriptome	SRA	SRR10189318	https://www.ncbi.nlm.nih.gov/sra/SRR10189318	mature open flower	PRJNA574279	SAMN12856247	deep sequencing	University of Zurich
Orchidoideae	Ophrys garganica	Transcriptome	SRA	SRR10189320	https://www.ncbi.nlm.nih.gov/sra/SRR10189320	mature open flower	PRJNA574279	SAMN12856246	deep sequencing	University of Zurich
Orchidoideae	Ophrys garganica	Transcriptome	SRA	SRR10189321	https://www.ncbi.nlm.nih.gov/sra/SRR10189321	mature open flower	PRJNA574279	SAMN12856245	deep sequencing	University of Zurich
Orchidoideae	Ophrys garganica	Transcriptome	SRA	SRR10189322	https://www.ncbi.nlm.nih.gov/sra/SRR10189322	mature open flower	PRJNA574279	SAMN12856244	deep sequencing	University of Zurich
Orchidoideae	Ophrys garganica	Transcriptome	SRA	SRR10189323	https://www.ncbi.nlm.nih.gov/sra/SRR10189323	mature open flower	PRJNA574279	SAMN12856243	deep sequencing	University of Zurich
Orchidoideae	Ophrys garganica	Transcriptome	SRA	SRR10189324	https://www.ncbi.nlm.nih.gov/sra/SRR10189324	mature open flower	PRJNA574279	SAMN12856242	deep sequencing	University of Zurich
Orchidoideae	Ophrys garganica	Transcriptome	SRA	SRR10189325	https://www.ncbi.nlm.nih.gov/sra/SRR10189325	mature open flower	PRJNA574279	SAMN12856241	deep sequencing	University of Zurich
Orchidoideae	Ophrys garganica	Transcriptome	SRA	SRR10189326	https://www.ncbi.nlm.nih.gov/sra/SRR10189326	mature open flower	PRJNA574279	SAMN12856240	deep sequencing	University of Zurich
Orchidoideae	Ophrys garganica	Transcriptome	SRA	SRR10189327	https://www.ncbi.nlm.nih.gov/sra/SRR10189327	mature open flower	PRJNA574279	SAMN12856239	deep sequencing	University of Zurich
Orchidoideae	Ophrys incubacea	Transcriptome	SRA	SRR10189337	https://www.ncbi.nlm.nih.gov/sra/SRR10189337	mature open flower	PRJNA574279	SAMN12856230	deep sequencing	University of Zurich
Orchidoideae	Ophrys incubacea	Transcriptome	SRA	SRR10189338	https://www.ncbi.nlm.nih.gov/sra/SRR10189338	mature open flower	PRJNA574279	SAMN12856229	deep sequencing	University of Zurich
Orchidoideae	Ophrys incubacea	Transcriptome	SRA	SRR10189339	https://www.ncbi.nlm.nih.gov/sra/SRR10189339	mature open flower	PRJNA574279	SAMN12856228	deep sequencing	University of Zurich
Orchidoideae	Ophrys incubacea	Transcriptome	SRA	SRR10189340	https://www.ncbi.nlm.nih.gov/sra/SRR10189340	mature open flower	PRJNA574279	SAMN12856227	deep sequencing	University of Zurich
Orchidoideae	Ophrys incubacea	Transcriptome	SRA	SRR10189342	https://www.ncbi.nlm.nih.gov/sra/SRR10189342	mature open flower	PRJNA574279	SAMN12856226	deep sequencing	University of Zurich
Orchidoideae	Ophrys incubacea	Transcriptome	SRA	SRR10189343	https://www.ncbi.nlm.nih.gov/sra/SRR10189343	mature open flower	PRJNA574279	SAMN12856225	deep sequencing	University of Zurich
Orchidoideae	Ophrys incubacea	Transcriptome	SRA	SRR10189344	https://www.ncbi.nlm.nih.gov/sra/SRR10189344	mature open flower	PRJNA574279	SAMN12856224	deep sequencing	University of Zurich
Orchidoideae	Ophrys insectifera	Transcriptome	SRA	SRR10189304	https://www.ncbi.nlm.nih.gov/sra/SRR10189304	mature open flower	PRJNA574279	SAMN12856260	deep sequencing	University of Zurich
Orchidoideae	Ophrys insectifera subsp. aymoninii	Transcriptome	SRA	SRR10189303	https://www.ncbi.nlm.nih.gov/sra/SRR10189303	mature open flower	PRJNA574279	SAMN12856261	deep sequencing	University of Zurich
Orchidoideae	Ophrys mesaritica	Transcriptome	SRA	SRR10189297	https://www.ncbi.nlm.nih.gov/sra/SRR10189297	mature open flower	PRJNA574279	SAMN12856208	deep sequencing	University of Zurich
Orchidoideae	Ophrys mesaritica	Transcriptome	SRA	SRR10189298	https://www.ncbi.nlm.nih.gov/sra/SRR10189298	mature open flower	PRJNA574279	SAMN12856207	deep sequencing	University of Zurich
Orchidoideae	Ophrys mesaritica	Transcriptome	SRA	SRR10189301	https://www.ncbi.nlm.nih.gov/sra/SRR10189301	mature open flower	PRJNA574279	SAMN12856214	deep sequencing	University of Zurich
Orchidoideae	Ophrys mesaritica	Transcriptome	SRA	SRR10189302	https://www.ncbi.nlm.nih.gov/sra/SRR10189302	mature open flower	PRJNA574279	SAMN12856213	deep sequencing	University of Zurich
Orchidoideae	Ophrys mesaritica	Transcriptome	SRA	SRR10189308	https://www.ncbi.nlm.nih.gov/sra/SRR10189308	mature open flower	PRJNA574279	SAMN12856212	deep sequencing	University of Zurich
Orchidoideae	Ophrys mesaritica	Transcriptome	SRA	SRR10189319	https://www.ncbi.nlm.nih.gov/sra/SRR10189319	mature open flower	PRJNA574279	SAMN12856211	deep sequencing	University of Zurich
Orchidoideae	Ophrys mesaritica	Transcriptome	SRA	SRR10189330	https://www.ncbi.nlm.nih.gov/sra/SRR10189330	mature open flower	PRJNA574279	SAMN12856210	deep sequencing	University of Zurich
Orchidoideae	Ophrys mesaritica	Transcriptome	SRA	SRR10189341	https://www.ncbi.nlm.nih.gov/sra/SRR10189341	mature open flower	PRJNA574279	SAMN12856209	deep sequencing	University of Zurich
Orchidoideae	Ophrys sphegodes	Transcriptome	SRA	SRR10189305	https://www.ncbi.nlm.nih.gov/sra/SRR10189305	pool buds	PRJNA574279	SAMN12856259	deep sequencing	University of Zurich
Orchidoideae	Ophrys sphegodes	Transcriptome	SRA	SRR10189309	https://www.ncbi.nlm.nih.gov/sra/SRR10189309	mature open flower	PRJNA574279	SAMN12856256	deep sequencing	University of Zurich
Orchidoideae	Ophrys sphegodes	Transcriptome	SRA	SRR10189310	https://www.ncbi.nlm.nih.gov/sra/SRR10189310	mature open flower	PRJNA574279	SAMN12856255	deep sequencing	University of Zurich
Orchidoideae	Ophrys sphegodes	Transcriptome	SRA	SRR10189311	https://www.ncbi.nlm.nih.gov/sra/SRR10189311	mature open flower	PRJNA574279	SAMN12856254	deep sequencing	University of Zurich
Orchidoideae	Ophrys sphegodes	Transcriptome	SRA	SRR10189312	https://www.ncbi.nlm.nih.gov/sra/SRR10189312	mature open flower	PRJNA574279	SAMN12856253	deep sequencing	University of Zurich
Orchidoideae	Ophrys sphegodes	Transcriptome	SRA	SRR10189313	https://www.ncbi.nlm.nih.gov/sra/SRR10189313	mature open flower	PRJNA574279	SAMN12856252	deep sequencing	University of Zurich
Orchidoideae	Ophrys sphegodes	Transcriptome	SRA	SRR10189314	https://www.ncbi.nlm.nih.gov/sra/SRR10189314	mature open flower	PRJNA574279	SAMN12856251	deep sequencing	University of Zurich
Orchidoideae	Ophrys sphegodes	Transcriptome	SRA	SRR10189315	https://www.ncbi.nlm.nih.gov/sra/SRR10189315	mature open flower	PRJNA574279	SAMN12856250	deep sequencing	University of Zurich
Orchidoideae	Ophrys sphegodes	Transcriptome	SRA	SRR10189316	https://www.ncbi.nlm.nih.gov/sra/SRR10189316	mature open flower	PRJNA574279	SAMN12856249	deep sequencing	University of Zurich
Orchidoideae	Ophrys sphegodes	Transcriptome	SRA	SRR10189317	https://www.ncbi.nlm.nih.gov/sra/SRR10189317	mature open flower	PRJNA574279	SAMN12856248	deep sequencing	University of Zurich
Orchidoideae	Ophrys sphegodes subsp. sphegodes	Transcriptome	SRA	SRR10189307	https://www.ncbi.nlm.nih.gov/sra/SRR10189307	pool buds	PRJNA574279	SAMN12856257	deep sequencing	University of Zurich
Orchidoideae	Ophrys sphegodes subsp. sphegodes	Transcriptome	SRA	SRR10189328	https://www.ncbi.nlm.nih.gov/sra/SRR10189328	mature open flower	PRJNA574279	SAMN12856238	deep Sequencing	University of Zurich
Orchidoideae	Ophrys sphegodes subsp. sphegodes	Transcriptome	SRA	SRR10189329	https://www.ncbi.nlm.nih.gov/sra/SRR10189329	mature open flower	PRJNA574279	SAMN12856237	deep Sequencing	University of Zurich
Orchidoideae	Ophrys sphegodes subsp. sphegodes	Transcriptome	SRA	SRR10189331	https://www.ncbi.nlm.nih.gov/sra/SRR10189331	mature open flower	PRJNA574279	SAMN12856236	deep sequencing	University of Zurich
Orchidoideae	Ophrys sphegodes subsp. sphegodes	Transcriptome	SRA	SRR10189332	https://www.ncbi.nlm.nih.gov/sra/SRR10189332	mature open flower	PRJNA574280	SAMN12856235	deep sequencing	University of Zurich
Orchidoideae	Ophrys sphegodes subsp. sphegodes	Transcriptome	SRA	SRR10189333	https://www.ncbi.nlm.nih.gov/sra/SRR10189333	mature open flower	PRJNA574281	SAMN12856234	deep sequencing	University of Zurich
Orchidoideae	Ophrys sphegodes subsp. sphegodes	Transcriptome	SRA	SRR10189334	https://www.ncbi.nlm.nih.gov/sra/SRR10189334	mature open flower	PRJNA574282	SAMN12856233	deep sequencing	University of Zurich
Orchidoideae	Ophrys sphegodes subsp. sphegodes	Transcriptome	SRA	SRR10189335	https://www.ncbi.nlm.nih.gov/sra/SRR10189335	mature open flower	PRJNA574283	SAMN12856232	deep sequencing	University of Zurich
Orchidoideae	Ophrys sphegodes subsp. sphegodes	Transcriptome	SRA	SRR10189336	https://www.ncbi.nlm.nih.gov/sra/SRR10189336	mature open flower	PRJNA574284	SAMN12856231	deep sequencing	University of Zurich
Orchidoideae	Orchis italica	Transcriptome	SRA	SRR1238143	https://www.ncbi.nlm.nih.gov/sra/SRR1238143	inflorescence	PRJNA244609	SAMN02727755	Orchis italica Transcriptome or Gene expression	Università degli Studi di Napoli Federico II
Orchidoideae	Orchis purpurea	Transcriptome	SRA	SRR12432579	https://www.ncbi.nlm.nih.gov/sra/SRR12432579	-	PRJNA607895	SAMN15375609	Library preperation with standard Illumina adaptors, followed by tagged PCR and 150 PE sequencing.	University of Copenhagen
Orchidoideae	Platanthera guangdongensis	Genome	NCBI	PGUA_v1.0	https://www.ncbi.nlm.nih.gov/datasets/genome/GCA_039583875.1/		PRJNA739531	SAMN19791360	Platanthera guangdongensis genome	Fujian Agriculture and Forestry University
Orchidoideae	Platanthera guangdongensis	Transcriptome	SRA	SRR18919244	https://sra-pub-run-odp.s3.amazonaws.com/sra/SRR18919244/SRR18919244	tube	PRJNA739531	SAMN27771378	RNA-Seq of P. guangdongensis: tuber	Fujian Agriculture and Forestry University
Orchidoideae	Platanthera guangdongensis	Transcriptome	SRA	SRR18919245	https://sra-pub-run-odp.s3.amazonaws.com/sra/SRR18919245/SRR18919245	flower	PRJNA739531	SAMN27771377	RNA-Seq of P. guangdongensis: flower	Fujian Agriculture and Forestry University
Orchidoideae	Platanthera guangdongensis	Transcriptome	SRA	SRR18919246	https://sra-pub-run-odp.s3.amazonaws.com/sra/SRR18919246/SRR18919246	flower	PRJNA739531	SAMN27771376	RNA-Seq of P. guangdongensis: flower	Fujian Agriculture and Forestry University
Orchidoideae	Platanthera guangdongensis	Transcriptome	SRA	SRR18919247	https://sra-pub-run-odp.s3.amazonaws.com/sra/SRR18919247/SRR18919247	flower	PRJNA739531	SAMN27771375	RNA-Seq of P. guangdongensis: flower	Fujian Agriculture and Forestry University
Orchidoideae	Platanthera guangdongensis	Transcriptome	SRA	SRR18919248	https://sra-pub-run-odp.s3.amazonaws.com/sra/SRR18919248/SRR18919248	bract	PRJNA739531	SAMN27771374	RNA-Seq of P. guangdongensis: bract	Fujian Agriculture and Forestry University
Orchidoideae	Platanthera guangdongensis	Transcriptome	SRA	SRR18919249	https://sra-pub-run-odp.s3.amazonaws.com/sra/SRR18919249/SRR18919249	bract	PRJNA739531	SAMN27771374	RNA-Seq of P. guangdongensis: bract	Fujian Agriculture and Forestry University
Orchidoideae	Platanthera guangdongensis	Transcriptome	SRA	SRR18919250	https://sra-pub-run-odp.s3.amazonaws.com/sra/SRR18919250/SRR18919250	bract	PRJNA739531	SAMN27771372	RNA-Seq of P. guangdongensis: bract	Fujian Agriculture and Forestry University
Orchidoideae	Platanthera guangdongensis	Transcriptome	SRA	SRR18919255	https://sra-pub-run-odp.s3.amazonaws.com/sra/SRR18919255/SRR18919255	stem	PRJNA739531	SAMN27771371	RNA-Seq of P. guangdongensis: stem	Fujian Agriculture and Forestry University
Orchidoideae	Platanthera guangdongensis	Transcriptome	SRA	SRR18919264	https://sra-pub-run-odp.s3.amazonaws.com/sra/SRR18919264/SRR18919264	tube	PRJNA739531	SAMN27771380	RNA-Seq of P. guangdongensis: tuber	Fujian Agriculture and Forestry University
Orchidoideae	Platanthera guangdongensis	Transcriptome	SRA	SRR18919265	https://sra-pub-run-odp.s3.amazonaws.com/sra/SRR18919265/SRR18919265	tube	PRJNA739531	SAMN27771379	RNA-Seq of P. guangdongensis: tuber	Fujian Agriculture and Forestry University
Orchidoideae	Platanthera guangdongensis	Transcriptome	SRA	SRR18919266	https://sra-pub-run-odp.s3.amazonaws.com/sra/SRR18919266/SRR18919266	stem	PRJNA739531	SAMN27771370	RNA-Seq of P. guangdongensis: stem	Fujian Agriculture and Forestry University
Orchidoideae	Platanthera guangdongensis	Transcriptome	SRA	SRR18919267	https://sra-pub-run-odp.s3.amazonaws.com/sra/SRR18919267/SRR18919267	stem	PRJNA739531	SAMN27771369	RNA-Seq of P. guangdongensis: stem	Fujian Agriculture and Forestry University
Orchidoideae	Platanthera zijinensis	Genome	NCBI	PZIJ_v1.0	https://www.ncbi.nlm.nih.gov/datasets/genome/GCA_039513925.1/		PRJNA739531	SAMN19791359	Platanthera zijinensis genome	Fujian Agriculture and Forestry University
Orchidoideae	Platanthera zijinensis	Transcriptome	SRA	SRR18919256	https://sra-pub-run-odp.s3.amazonaws.com/sra/SRR18919256/SRR18919256	leaf	PRJNA739531	SAMN27771388	RNA-Seq of P. zijinensis: leaf
Orchidoideae	Platanthera zijinensis	Transcriptome	SRA	SRR18919257	https://sra-pub-run-odp.s3.amazonaws.com/sra/SRR18919257/SRR18919257	leaf	PRJNA739531	SAMN27771387	RNA-Seq of P. zijinensis: leaf
Orchidoideae	Platanthera zijinensis	Transcriptome	SRA	SRR18919258	https://sra-pub-run-odp.s3.amazonaws.com/sra/SRR18919258/SRR18919258	stem	PRJNA739531	SAMN27771386	RNA-Seq of P. zijinensis: stem
Orchidoideae	Platanthera zijinensis	Transcriptome	SRA	SRR18919259	https://sra-pub-run-odp.s3.amazonaws.com/sra/SRR18919259/SRR18919259	stem	PRJNA739531	SAMN27771385	RNA-Seq of P. zijinensis: stem
Orchidoideae	Platanthera zijinensis	Transcriptome	SRA	SRR18919260	https://sra-pub-run-odp.s3.amazonaws.com/sra/SRR18919260/SRR18919260	stem	PRJNA739531	SAMN27771384	RNA-Seq of P. zijinensis: stem
Orchidoideae	Platanthera zijinensis	Transcriptome	SRA	SRR18919261	https://sra-pub-run-odp.s3.amazonaws.com/sra/SRR18919261/SRR18919261	root	PRJNA739531	SAMN27771383	RNA-Seq of P. zijinensis: root
Orchidoideae	Platanthera zijinensis	Transcriptome	SRA	SRR18919262	https://sra-pub-run-odp.s3.amazonaws.com/sra/SRR18919262/SRR18919262	root	PRJNA739531	SAMN27771382	RNA-Seq of P. zijinensis: root
Orchidoideae	Platanthera zijinensis	Transcriptome	SRA	SRR18919263	https://sra-pub-run-odp.s3.amazonaws.com/sra/SRR18919263/SRR18919263	root	PRJNA739531	SAMN27771381	RNA-Seq of P. zijinensis: root
Orchidoideae	Platanthera zijinensis	Transcriptome	SRA	SRR18919251	https://sra-pub-run-odp.s3.amazonaws.com/sra/SRR18919251/SRR18919251	flower	PRJNA739531	SAMN27771392	RNA-Seq of P. zijinensis: flower
Orchidoideae	Platanthera zijinensis	Transcriptome	SRA	SRR18919252	https://sra-pub-run-odp.s3.amazonaws.com/sra/SRR18919252/SRR18919252	flower	PRJNA739531	SAMN27771391	RNA-Seq of P. zijinensis: flower
Orchidoideae	Platanthera zijinensis	Transcriptome	SRA	SRR18919253	https://sra-pub-run-odp.s3.amazonaws.com/sra/SRR18919253/SRR18919253	flower	PRJNA739531	SAMN27771390	RNA-Seq of P. zijinensis: flower
Orchidoideae	Platanthera zijinensis	Transcriptome	SRA	SRR18919254	https://sra-pub-run-odp.s3.amazonaws.com/sra/SRR18919254/SRR18919254	leaf	PRJNA739531	SAMN27771389	RNA-Seq of P. zijinensis: leaf
Orchidoideae	Rhizanthella slateri	Transcriptome	SRA	SRR31372432	https://sra-pub-run-odp.s3.amazonaws.com/sra/SRR31372432	flowering	PRJNA661963	SAMN44787819	RNA quantitation and quality checks were conducted on an DNA 5K GXII DNA 5K Chip. Poly(A) mRNA isolation and cDNA library construction was performed using NEBNext Poly(A) mRNA Magnetic Isolation Module and Ultra II RNA Library Prep Kit (NEB, Australia), respectively as per the manufacturer's instructions.
Orchidoideae	Serapias vomeracea	Transcriptome	SRA	SRR4244932	https://www.ncbi.nlm.nih.gov/sra/SRR4244932	Mycorrhizal protocormP2-1	PRJNA343111	SAMN05773548	Gene expression changes in Tulasnella calospora- Serapias vomeracea mycorrhizal protocorms at stage P2 compared to Tulasnella calospora free-living mycelium
Orchidoideae	Serapias vomeracea	Transcriptome	SRA	SRR4244933	https://www.ncbi.nlm.nih.gov/sra/SRR4244933	Mycorrhizal protocormP2-2	PRJNA343111	SAMN05773547	Gene expression changes in Tulasnella calospora- Serapias vomeracea mycorrhizal protocorms at stage P2 compared to Tulasnella calospora free-living mycelium
Orchidoideae	Serapias vomeracea	Transcriptome	SRA	SRR4244934	https://www.ncbi.nlm.nih.gov/sra/SRR4244934	Mycorrhizal protocormP2-3	PRJNA343111	SAMN05773546	Gene expression changes in Tulasnella calospora- Serapias vomeracea mycorrhizal protocorms at stage P3 compared to Tulasnella calospora free-living mycelium
Epidendroideae	Cephalanthera damasonium	Transcriptome	SRA	SRR7030595	https://www.ncbi.nlm.nih.gov/sra/SRR7030595	flowering	PRJNA450088	SAMN08949886	Random sequencing of whole transcriptome from Neottiae
Epidendroideae	Cephalanthera damasonium	Transcriptome	SRA	SRR7030596	https://www.ncbi.nlm.nih.gov/sra/SRR7030596	flowering	PRJNA450088	SAMN08949885	Random sequencing of whole transcriptome from Neottiae
Epidendroideae	Cephalanthera damasonium	Transcriptome	SRA	SRR7030599	https://www.ncbi.nlm.nih.gov/sra/SRR7030599	flowering	PRJNA450088	SAMN08949884	Random sequencing of whole transcriptome from Neottiae
Epidendroideae	Cephalanthera damasonium	Transcriptome	SRA	SRR7030600	https://www.ncbi.nlm.nih.gov/sra/SRR7030600	flowering	PRJNA450088	SAMN08949883	Random sequencing of whole transcriptome from Neottiae
Epidendroideae	Cephalanthera damasonium	Transcriptome	SRA	SRR7030603	https://www.ncbi.nlm.nih.gov/sra/SRR7030603	flowering	PRJNA450088	SAMN08949880	Random sequencing of whole transcriptome from Neottiae
Epidendroideae	Cephalanthera damasonium	Transcriptome	SRA	SRR7030604	https://www.ncbi.nlm.nih.gov/sra/SRR4244934	flowering	PRJNA450088	SAMN08949879	Random sequencing of whole transcriptome from Neottiae
Epidendroideae	Epipactis helleborine	Transcriptome	SRA	SRR7030597	https://www.ncbi.nlm.nih.gov/sra/SRR7030597	flower buds	PRJNA450088	SAMN08949882	Random sequencing of whole transcriptome from Neottiae
Epidendroideae	Epipactis helleborine	Transcriptome	SRA	SRR7030598	https://www.ncbi.nlm.nih.gov/sra/SRR7030598	flower buds	PRJNA450088	SAMN08949881	Random sequencing of whole transcriptome from Neottiae
Epidendroideae	Epipactis helleborine	Transcriptome	SRA	SRR7030601	https://www.ncbi.nlm.nih.gov/sra/SRR7030601	rosette	PRJNA450088	SAMN08949878	Random sequencing of whole transcriptome from Neottiae
Epidendroideae	Epipactis helleborine	Transcriptome	SRA	SRR7030602	https://www.ncbi.nlm.nih.gov/sra/SRR7030602	rosette	PRJNA450088	SAMN08949877	Random sequencing of whole transcriptome from Neottiae
Epidendroideae	Epipactis purpurata	Transcriptome	SRA	SRR7030607	https://www.ncbi.nlm.nih.gov/sra/SRR7030607	flower buds	PRJNA450088	SAMN08949892	Random sequencing of whole transcriptome from Neottiae
Epidendroideae	Epipactis purpurata	Transcriptome	SRA	SRR7030608	https://www.ncbi.nlm.nih.gov/sra/SRR7030608	flower buds	PRJNA450088	SAMN08949891	Random sequencing of whole transcriptome from Neottiae
Epidendroideae	Epipactis purpurata	Transcriptome	SRA	SRR7030605	https://www.ncbi.nlm.nih.gov/sra/SRR7030605	flower buds	PRJNA450088	SAMN08949894	Random sequencing of whole transcriptome from Neottiae
Epidendroideae	Epipactis purpurata	Transcriptome	SRA	SRR7030606	https://www.ncbi.nlm.nih.gov/sra/SRR7030606	flower buds	PRJNA450088	SAMN08949893	Random sequencing of whole transcriptome from Neottiae
Epidendroideae	Epipactis purpurata	Transcriptome	SRA	SRR7030609	https://www.ncbi.nlm.nih.gov/sra/SRR7030609	flower buds	PRJNA450088	SAMN08949890	Random sequencing of whole transcriptome from Neottiae
Epidendroideae	Epipactis purpurata	Transcriptome	SRA	SRR7030610	https://www.ncbi.nlm.nih.gov/sra/SRR7030610	flower buds	PRJNA450088	SAMN08949889	Random sequencing of whole transcriptome from Neottiae
Epidendroideae	Epipactis purpurata	Transcriptome	SRA	SRR7030611	https://www.ncbi.nlm.nih.gov/sra/SRR7030611	flower buds	PRJNA450088	SAMN08949888	Random sequencing of whole transcriptome from Neottiae
Epidendroideae	Epipactis purpurata	Transcriptome	SRA	SRR7030612	https://www.ncbi.nlm.nih.gov/sra/SRR7030612	flower buds	PRJNA450088	SAMN08949887	Random sequencing of whole transcriptome from Neottiae
Epidendroideae	Limodorum abortivum	Transcriptome	SRA	SRR12850908	https://www.ncbi.nlm.nih.gov/sra/SRR12850908	Mycorrhized Orchid Rep 1	PRJNA670210	SAMN16486137	Large-scale transcriptomics provides insights on the mycorrhizal symbiosis of the Mediterranean orchid Limodorum abortivum in nature
Epidendroideae	Limodorum abortivum	Transcriptome	SRA	SRR12850909	https://www.ncbi.nlm.nih.gov/sra/SRR12850909	Mycorrhized Orchid Rep 2	PRJNA670210	SAMN16486136	Large-scale transcriptomics provides insights on the mycorrhizal symbiosis of the Mediterranean orchid Limodorum abortivum in nature
Epidendroideae	Limodorum abortivum	Transcriptome	SRA	SRR12850910	https://www.ncbi.nlm.nih.gov/sra/SRR12850910	Mycorrhized Orchid Rep 3	PRJNA670210	SAMN16486135	Large-scale transcriptomics provides insights on the mycorrhizal symbiosis of the Mediterranean orchid Limodorum abortivum in nature
Epidendroideae	Limodorum abortivum	Transcriptome	SRA	SRR12850911	https://www.ncbi.nlm.nih.gov/sra/SRR12850911	Non-Mycorrhized Orchid Rep 1	PRJNA670210	SAMN16486134	Large-scale transcriptomics provides insights on the mycorrhizal symbiosis of the Mediterranean orchid Limodorum abortivum in nature
Epidendroideae	Limodorum abortivum	Transcriptome	SRA	SRR12850912	https://www.ncbi.nlm.nih.gov/sra/SRR12850912	Non-Mycorrhized Orchid Rep 2	PRJNA670210	SAMN16486133	Large-scale transcriptomics provides insights on the mycorrhizal symbiosis of the Mediterranean orchid Limodorum abortivum in nature
Epidendroideae	Limodorum abortivum	Transcriptome	SRA	SRR12850913	https://www.ncbi.nlm.nih.gov/sra/SRR12850913	Non-Mycorrhized Orchid Rep 3	PRJNA670210	SAMN16486132	Large-scale transcriptomics provides insights on the mycorrhizal symbiosis of the Mediterranean orchid Limodorum abortivum in nature
Epidendroideae	Neottia nidus-avis	Transcriptome	SRA	SRR11805799	https://www.ncbi.nlm.nih.gov/sra/SRR11805799	mycorrhiza	PRJNA633477	SAMN14944133	Transcriptome from mycoheterotrophic orchids
Epidendroideae	Neottia nidus-avis	Transcriptome	SRA	SRR11805800	https://www.ncbi.nlm.nih.gov/sra/SRR11805800	mycorrhiza	PRJNA633477	SAMN14944132	Transcriptome from mycoheterotrophic orchids
Epidendroideae	Neottia nidus-avis	Transcriptome	SRA	SRR11805803	https://www.ncbi.nlm.nih.gov/sra/SRR11805803	stem	PRJNA633477	SAMN14944131	Transcriptome from mycoheterotrophic orchids
Epidendroideae	Neottia nidus-avis	Transcriptome	SRA	SRR11805804	https://www.ncbi.nlm.nih.gov/sra/SRR11805804	stem	PRJNA633477	SAMN14944130	Transcriptome from mycoheterotrophic orchids
Epidendroideae	Neottia nidus-avis	Transcriptome	SRA	SRR11805805	https://www.ncbi.nlm.nih.gov/sra/SRR11805805	flower	PRJNA633477	SAMN14944129	Transcriptome from mycoheterotrophic orchids
Epidendroideae	Neottia nidus-avis	Transcriptome	SRA	SRR11805806	https://www.ncbi.nlm.nih.gov/sra/SRR11805806	flower	PRJNA633477	SAMN14944128	Transcriptome from mycoheterotrophic orchids
Epidendroideae	Xerorchis amazonica	Enrichment	SRA	ERR5006138	https://www.ncbi.nlm.nih.gov/sra/ERR5006138	leaf	PRJEB42150	SAMEA7729651	Data for release 1.0 of the Kew Tree of Life Explorer
Epidendroideae	Bletia parkinsonii	Enrichment	SRA	ERR5006136	https://www.ebi.ac.uk/ena/browser/view/ERR5006136	leaf	PRJEB42150	SAMEA7729649	Data for release 1.1 of the Kew Tree of Life Explorer
Epidendroideae	Bletilla sinensis	Genome	NCBI	ASM2249587v1	https://www.ncbi.nlm.nih.gov/datasets/genome/GCA_022495875.1/		PRJNA777357	SAMN22851297	Plant sample from Bletilla sinensis	Anhui University
Epidendroideae	Gastrodia elata	Genome	NCBI	NIFOS_GasEla_1.0	https://www.ncbi.nlm.nih.gov/datasets/genome/GCA_016760335.1/		PRJNA632604	SAMN15097981	Gastrodia elata genome	National Institute of Forest Science, South Korea
Epidendroideae	Gastrodia elata	Transcriptome	SRA	SRR2962594	https://www.ncbi.nlm.nih.gov/sra/SRR2962594	corm	PRJNA304321	SAMN03856047	Transcriptome and genome analysis of carbon fixation pathway in land plants: implications for origin and mechanism of CAM in orchids raw sequence reads	The National Orchid Conservation Center of China
Epidendroideae	Gastrodia menghaiensis	Genome	NCBI	figshare	https://figshare.com/s/f759784e78e86ba71c7c	-	-	-	-	-
Epidendroideae	Gastrodia pubilabiata	Transcriptome	SRA	SRR3990693	https://www.ncbi.nlm.nih.gov/sra/SRR3990693	rhizome	PRJNA335923	SAMN05467251	Gastrodia pubilabiata cultivar:wildtype Raw sequence reads	Academia Sinica
Epidendroideae	Epipogium aphyllum	Transcriptome	SRA	SRR11805801	https://www.ncbi.nlm.nih.gov/sra/SRR11805801	flower	PRJNA633477	SAMN14944123	Transcriptome from mycoheterotrophic orchids	Institute of Plant Sciences Paris-Saclay
Epidendroideae	Epipogium aphyllum	Transcriptome	SRA	SRR11805802	https://www.ncbi.nlm.nih.gov/sra/SRR11805802	flower	PRJNA633477	SAMN14944122	Transcriptome from mycoheterotrophic orchids	Institute of Plant Sciences Paris-Saclay
Epidendroideae	Epipogium aphyllum	Transcriptome	SRA	SRR11805807	https://www.ncbi.nlm.nih.gov/sra/SRR11805807	mycorrhiza	PRJNA633477	SAMN14944127	Transcriptome from mycoheterotrophic orchids	Institute of Plant Sciences Paris-Saclay
Epidendroideae	Epipogium aphyllum	Transcriptome	SRA	SRR11805808	https://www.ncbi.nlm.nih.gov/sra/SRR11805808	mycorrhiza	PRJNA633477	SAMN14944126	Transcriptome from mycoheterotrophic orchids	Institute of Plant Sciences Paris-Saclay
Epidendroideae	Epipogium aphyllum	Transcriptome	SRA	SRR11805809	https://www.ncbi.nlm.nih.gov/sra/SRR11805809	stem	PRJNA633477	SAMN14944125	Transcriptome from mycoheterotrophic orchids	Institute of Plant Sciences Paris-Saclay
Epidendroideae	Epipogium aphyllum	Transcriptome	SRA	SRR11805810	https://www.ncbi.nlm.nih.gov/sra/SRR11805810	stem	PRJNA633477	SAMN14944124	Transcriptome from mycoheterotrophic orchids	Institute of Plant Sciences Paris-Saclay
Epidendroideae	Epipogium aphyllum	Transcriptome	SRA	SRR6008327	https://www.ncbi.nlm.nih.gov/sra/SRR6008327	leaf	PRJNA330626	SAMN02834836	RNA was extracted using the Qiagen RNeasy Plant Mini kit (Qiagen, Netherlands). The sample was RNA-depleted with the Ribo-Zero plant leaf kit (Illumina, USA). Library was prepared with TruSeq kit, using index adapter number 5 (index sequence ACAGTG).	Laboratory of Evolutionary Genomics, Moscow State University
Epidendroideae	Epipogium aphyllum	Transcriptome	SRA	SRR6008328	https://www.ncbi.nlm.nih.gov/sra/SRR6008328	leaf	PRJNA330626	SAMN02834836	RNA was extracted using the Qiagen RNeasy Plant Mini kit (Qiagen, Netherlands). The sample was RNA-depleted with the Ribo-Zero plant leaf kit (Illumina, USA). Library was prepared with TruSeq kit, using index adapter number 6 (index sequence ACAGTG).	Laboratory of Evolutionary Genomics, Moscow State University
Epidendroideae	Epipogium roseum	Transcriptome	SRA	SRR6008325	https://www.ncbi.nlm.nih.gov/sra/SRR6008325	leaf	PRJNA330626	SAMN02836824	RNA was extracted using the Qiagen RNeasy Plant Mini kit (Qiagen, Netherlands). The sample was RNA-depleted with the Ribo-Zero plant leaf kit (Illumina, USA). Library was prepared with TruSeq kit, using index adapter number 19 (index sequence GTGAAA).	Laboratory of Evolutionary Genomics, Moscow State University
Epidendroideae	Epipogium roseum	Transcriptome	SRA	SRR6008326	https://www.ncbi.nlm.nih.gov/sra/SRR6008326	leaf	PRJNA330626	SAMN02836824	RNA was extracted using the Qiagen RNeasy Plant Mini kit (Qiagen, Netherlands). The sample was RNA-depleted with the Ribo-Zero plant leaf kit (Illumina, USA). Library was prepared with TruSeq kit, using index adapter number 19 (index sequence GTGAAA).	Laboratory of Evolutionary Genomics, Moscow State University
Epidendroideae	Calopogon barbatus	Enrichment	SRA	SRR13390752	https://www.ncbi.nlm.nih.gov/sra/SRR13390752	leaf	PRJNA690101	SAMN17234742	Genomic libraries generated with DNA sheared to 550 bp using the KAPA LTP Library Prep Kit for Illumina; Libraries hybridized using the Orchidaceae963 bait set	Atlanta Botanical Garden
Epidendroideae	Bletilla striata	Genome	NGDC	CRA006188	https://ngdc.cncb.ac.cn/gsa/search?searchTerm=CRA006188			The data under accession will be available on 2025-12-05
Epidendroideae	Bletilla striata	Transcriptome	SRA	SRR7058048	https://www.ncbi.nlm.nih.gov/sra/SRR7058048	All organs	PRJNA451494	SAMN08971764	Illumina	Zunyi Medical University
Epidendroideae	Coelogyne articulata	WGS	SRA	SRR12669922	https://www.ncbi.nlm.nih.gov/sra/SRR7058048	-	PRJNA664054	SAMN16197462	No	Southwest Forestry University
Epidendroideae	Coelogyne cristata	Enrichment	SRA	ERR5006147	https://www.ebi.ac.uk/ena/browser/view/ERR5006147	leaf	PRJEB42150	SAMEA7729660	Data for release 1.0 of the Kew Tree of Life Explorer	Royal Botanical Gardens, Kew
Epidendroideae	Corallorhiza ekmanii	Enrichment	SRA	ERR7622556	https://www.ebi.ac.uk/ena/browser/view/ERR7622556	leaf	PRJEB49299	SAMEA11056207	Data for release 2.0 of the Kew Tree of Life Explorer	Royal Botanical Gardens, Kew
Epidendroideae	Dilochia cantleyi	Enrichment	SRA	SRR11028173	https://www.ncbi.nlm.nih.gov/sra/SRR11028173	leaf	PRJNA604559	SAMN13973763	Library preparation followed the NEBNext Ultra DNA Library Prep Kit for Illumina protocol (New England Biolabs, Ipswich, MA, USA), but the amount of all solutions was reduced by half, and purification the QIAquick PCR Purification kit (Qiagen, Venlo, Netherlands) protocol.	Institute of Botany of the Czech Academy of Sciences
Epidendroideae	Govenia utriculata	Enrichment	SRA	ERR7622567	https://www.ebi.ac.uk/ena/browser/view/ERR7622567	leaf	PRJEB49299	SAMEA11056218	Data for release 2.0 of the Kew Tree of Life Explorer	Royal Botanical Gardens, Kew
Epidendroideae	Pleione albiflora	WGS	SRA	SRR15524497	https://www.ncbi.nlm.nih.gov/sra/SRR15524497	-	PRJNA755890	SAMN20856062	DNA bacorde	Zhejiang Sci-Tech University
Epidendroideae	Pleione formosana	WGS	SRA	SRR15524284	https://www.ncbi.nlm.nih.gov/sra/SRR15524284	-	PRJNA756138	SAMN20856309	DNA bacorde	Zhejiang Sci-Tech University
Epidendroideae	Pleione limprichtii	WGS	SRA	SRR15524247	https://www.ncbi.nlm.nih.gov/sra/SRR15524247	-	PRJNA756131	SAMN20856124	DNA bacorde	Zhejiang Sci-Tech University
Epidendroideae	Pleione maculata	WGS	SRA	SRR14354833	https://www.ncbi.nlm.nih.gov/sra/SRR14354833	-	PRJNA726024	SAMN18918057	The second generation sequencing	Yunnan Normal University
Epidendroideae	Pleione praecox	WGS	SRA	SRR15524479	https://www.ncbi.nlm.nih.gov/sra/SRR15524479	-	PRJNA756145	SAMN20856451	DNA bacorde	Zhejiang Sci-Tech University
Epidendroideae	Pleione taliensis	WGS	SRA	SRR15539963	https://www.ncbi.nlm.nih.gov/sra/SRR15539963	-	PRJNA756130	SAMN20856064	DNA bacorde	Zhejiang Sci-Tech University
Epidendroideae	Pleione yunnanensis	WGS	SRA	SRR15524478	https://www.ncbi.nlm.nih.gov/sra/SRR15524478	-	PRJNA756143	SAMN20856449	DNA bacorde	Zhejiang Sci-Tech University
Epidendroideae	Bulbophyllum tianguii	WGS	SRA	SRR15663277	https://www.ncbi.nlm.nih.gov/sra/SRR15663277	-	PRJNA758604	SAMN21031616	WGS of Bulbophyllum tianguii, paired reads	Guilin Medical University
Epidendroideae	Dendrobium cariniferum	WGS	SRA	SRR3932133	https://www.ncbi.nlm.nih.gov/sra/SRR3932133	-	PRJNA330594	SAMN05417778	Dendrobium Raw sequence reads	(biozeron)
Epidendroideae	Dendrobium catenatum	Genome	NCBI	ASM160598v2	https://ftp.ncbi.nlm.nih.gov/genomes/all/GCF/001/605/985/GCF_001605985.2_ASM160598v2/GCF_001605985.2_ASM160598v2_genomic.fna.gz		PRJNA664445	SAMN16425399	Dendrobium chrysotoxum Genome sequencing and assembly	The Orchid Conservation and Research Center of Shenzhen
Epidendroideae	Dendrobium catenatum	Transcriptome	SRA	SRR5722140	ftp://ftp.sra.ebi.ac.uk/vol1/srr/SRR572/000/SRR5722140	root	PRJNA310678	SAMN07191761	the Dendrobium catenatum root	The National Orchid Conservation Center of China
Epidendroideae	Dendrobium catenatum	Transcriptome	SRA	SRR5722145	ftp://ftp.sra.ebi.ac.uk/vol1/srr/SRR572/005/SRR5722145	pollinia	PRJNA310678	SAMN07191760	the Dendrobium catenatum pollinia	The National Orchid Conservation Center of China
Epidendroideae	Dendrobium catenatum	Transcriptome	SRA	SRR5190198	ftp://ftp.sra.ebi.ac.uk/vol1/srr/SRR519/008/SRR5190198	leaf	PRJNA360657	SAMN06214043	the Dendrobium longicornu leaf	The National Orchid Conservation Center of China
Epidendroideae	Dendrobium catenatum	Transcriptome	SRA	SRR4431600	ftp://ftp.sra.ebi.ac.uk/vol1/srr/SRR443/000/SRR4431600	stem	PRJNA348403	SAMN05908200	Dendrobium officinale Transcriptome or Gene expression	The National Orchid Conservation Center of China
Epidendroideae	Dendrobium catenatum	Transcriptome	SRA	SRR4431597	ftp://ftp.sra.ebi.ac.uk/vol1/srr/SRR443/007/SRR4431597	sepal	PRJNA348403	SAMN05908203	Dendrobium officinale Transcriptome or Gene expression	The National Orchid Conservation Center of China
Epidendroideae	Dendrobium catenatum	Transcriptome	SRA	SRR4431602	ftp://ftp.sra.ebi.ac.uk/vol1/srr/SRR443/002/SRR4431602	lip	PRJNA348403	SAMN05908202	Dendrobium officinale Transcriptome or Gene expression	The National Orchid Conservation Center of China
Epidendroideae	Dendrobium catenatum	Transcriptome	SRA	SRR4431596	ftp://ftp.sra.ebi.ac.uk/vol1/srr/SRR443/006/SRR4431596	column	PRJNA348403	SAMN05908219	Dendrobium officinale Transcriptome or Gene expression	The National Orchid Conservation Center of China
Epidendroideae	Dendrobium catenatum	Transcriptome	SRA	SRR4431601	ftp://ftp.sra.ebi.ac.uk/vol1/srr/SRR443/001/SRR4431601	leaf	PRJNA348403	SAMN05912851	Dendrobium officinale Transcriptome or Gene expression	The National Orchid Conservation Center of China
Epidendroideae	Dendrobium catenatum	Transcriptome	SRA	SRR4431603	ftp://ftp.sra.ebi.ac.uk/vol1/srr/SRR443/003/SRR4431603	flower buds	PRJNA348403	SAMN05908201	Dendrobium officinale Transcriptome or Gene expression	The National Orchid Conservation Center of China
Epidendroideae	Dendrobium chrysanthum	Transcriptome	SRA	SRR5190199	https://www.ncbi.nlm.nih.gov/sra/SRR5190199	style containing stigma	PRJNA360657	SAMN06214042	three individual biological replicates of Dendrobium chrysanthum mature style	The National Orchid Conservation Center of China
Epidendroideae	Dendrobium chrysanthum	Transcriptome	SRA	SRR5190200	https://www.ncbi.nlm.nih.gov/sra/SRR5190200	leaf	PRJNA360657	SAMN06214041	three individual biological replicates of Dendrobium chrysanthum leaf	The National Orchid Conservation Center of China
Epidendroideae	Dendrobium chrysanthum	Transcriptome	SRA	SRR5190201	https://www.ncbi.nlm.nih.gov/sra/SRR5190201	pollen	PRJNA360657	SAMN06214040	three individual biological replicates of Dendrobium chrysanthum mature pollen	The National Orchid Conservation Center of China
Epidendroideae	Dendrobium chrysotoxum	Genome	NCBI	ASM1992579v1	https://ftp.ncbi.nlm.nih.gov/genomes/all/GCA/019/925/795/GCA_019925795.1_ASM1992579v1/GCA_019925795.1_ASM1992579v1_genomic.fna.gz		PRJNA664445	SAMN16425399	Dendrobium chrysotoxum Genome sequencing and assembly	Dendrobium chrysotoxum Genome sequencing and assembly
Epidendroideae	Dendrobium christyanum	WGS	SRA	SRR14859971	https://www.ncbi.nlm.nih.gov/sra/SRR14859971	-	PRJNA739017	SAMN19769087	chloroplast genome	Kunming Institute of Botany, Chinese Academy of Sciences
Epidendroideae	Dendrobium christyanum	Transcriptome	SRA	SRR13425885	ftp://ftp.sra.ebi.ac.uk/vol1/srr/SRR134/085/SRR13425885	flower bud	PRJNA691441	SAMN17293395	flower bud of Dendrobium chrysotoxum	Chinese Academy of Forestry
Epidendroideae	Dendrobium christyanum	Transcriptome	SRA	SRR13425888	ftp://ftp.sra.ebi.ac.uk/vol1/srr/SRR134/088/SRR13425888	fade flower	PRJNA691441	SAMN17293398	fade flower of D. chrysotoxum	Chinese Academy of Forestry
Epidendroideae	Dendrobium christyanum	Transcriptome	SRA	SRR13425887	ftp://ftp.sra.ebi.ac.uk/vol1/srr/SRR134/087/SRR13425887	flower at blooming period	PRJNA691441	SAMN17293397	flower at blooming period of D. chrysotoxum	Chinese Academy of Forestry
Epidendroideae	Dendrobium christyanum	Transcriptome	SRA	SRR13425886	ftp://ftp.sra.ebi.ac.uk/vol1/srr/SRR134/086/SRR13425886	flower at initial flowering stage	PRJNA691441	SAMN17293396	flower at blooming period of D. chrysotoxum	Chinese Academy of Forestry
Epidendroideae	Dendrobium crepidatum	WGS	SRA	SRR3932124	https://www.ncbi.nlm.nih.gov/sra/SRR3932124	leaf	PRJNA330594	SAMN05417769	Dendrobium Raw sequence reads	(biozeron)
Epidendroideae	Dendrobium denneanum	WGS	SRA	SRR3932144	https://www.ncbi.nlm.nih.gov/sra/SRR3932144	leaf	PRJNA330594	SAMN05417788	Dendrobium Raw sequence reads	(biozeron)
Epidendroideae	Dendrobium falconeri	WGS	SRA	SRR3932139	https://www.ncbi.nlm.nih.gov/sra/SRR3932139	leaf	PRJNA330594	SAMN05417784	Dendrobium Raw sequence reads	(biozeron)
Epidendroideae	Dendrobium heterocarpum	WGS	SRA	SRR7121684	https://www.ncbi.nlm.nih.gov/sra/SRR7121684	-	PRJNA438407	SAMN08770597	"reads of 100 bp, insert size of 200 bp"	BGI
Epidendroideae	Dendrobium huoshanense	Genome	CNGBdb	CNP0000830	https://download.cncb.ac.cn/assembly/ncbi/Plants/GCA/016/618/Dendrobium_huoshanense_monocots_ASM1661810v1_GCA_016618105.1/GCA_016618105.1_ASM1661810v1_genomic.fna.gz		PRJNA597621	SAMN15589911	Dendrobium huoshanense Genome sequencing and assembly	BGI
Epidendroideae	Dendrobium huoshanense	Transcriptome	SRA	SRR6228874	https://sra-pub-run-odp.s3.amazonaws.com/sra/SRR6228874/SRR6228874	root	PRJNA416068	SAMN07840813	Dendrobium huoshanense Transcriptome	Nanjing Forestry University
Epidendroideae	Dendrobium huoshanense	Transcriptome	SRA	SRR6230068	https://sra-pub-run-odp.s3.amazonaws.com/sra/SRR6230068/SRR6230068	root	PRJNA416068	SAMN07840813	Dendrobium huoshanense Transcriptome	Nanjing Forestry University
Epidendroideae	Dendrobium huoshanense	Transcriptome	SRA	SRR6230074	https://sra-pub-run-odp.s3.amazonaws.com/sra/SRR6230074/SRR6230074	root	PRJNA416068	SAMN07840813	Dendrobium huoshanense Transcriptome	Nanjing Forestry University
Epidendroideae	Dendrobium huoshanense	Transcriptome	SRA	SRR6230151	https://sra-pub-run-odp.s3.amazonaws.com/sra/SRR6230151/SRR6230151	stem	PRJNA416068	SAMN07840814	Dendrobium huoshanense Transcriptome	Nanjing Forestry University
Epidendroideae	Dendrobium huoshanense	Transcriptome	SRA	SRR6232741	https://sra-pub-run-odp.s3.amazonaws.com/sra/SRR6232741/SRR6232741	stem	PRJNA416068	SAMN07840814	Dendrobium huoshanense Transcriptome	Nanjing Forestry University
Epidendroideae	Dendrobium huoshanense	Transcriptome	SRA	SRR6230158	https://sra-pub-run-odp.s3.amazonaws.com/sra/SRR6230158/SRR6230158	stem	PRJNA416068	SAMN07840814	Dendrobium huoshanense Transcriptome	Nanjing Forestry University
Epidendroideae	Dendrobium huoshanense	Transcriptome	SRA	SRR6230164	https://sra-pub-run-odp.s3.amazonaws.com/sra/SRR6230164/SRR6230164	stem	PRJNA416068	SAMN07840814	Dendrobium huoshanense Transcriptome	Nanjing Forestry University
Epidendroideae	Dendrobium huoshanense	Transcriptome	SRA	SRR6230248	https://sra-pub-run-odp.s3.amazonaws.com/sra/SRR6230248/SRR6230248	leaf	PRJNA416068	SAMN07840815	Dendrobium huoshanense Transcriptome	Nanjing Forestry University
Epidendroideae	Dendrobium huoshanense	Transcriptome	SRA	SRR6232742	https://sra-pub-run-odp.s3.amazonaws.com/sra/SRR6232742/SRR6232742	leaf	PRJNA416068	SAMN07840815	Dendrobium huoshanense Transcriptome	Nanjing Forestry University
Epidendroideae	Dendrobium huoshanense	Transcriptome	SRA	SRR6230249	https://sra-pub-run-odp.s3.amazonaws.com/sra/SRR6230249/SRR6230249	leaf	PRJNA416068	SAMN07840815	Dendrobium huoshanense Transcriptome	Nanjing Forestry University
Epidendroideae	Dendrobium huoshanense	Transcriptome	SRA	SRR6230250	https://sra-pub-run-odp.s3.amazonaws.com/sra/SRR6230250/SRR6230250	leaf	PRJNA416068	SAMN07840815	Dendrobium huoshanense Transcriptome	Nanjing Forestry University
Epidendroideae	Dendrobium lituiflorum	WGS	SRA	SRR7121688	https://www.ncbi.nlm.nih.gov/sra/SRR7121688	-	PRJNA438407	SAMN08770601	"reads of 100 bp, insert size of 200 bp"	BGI
Epidendroideae	Dendrobium loddigesii	Transcriptome	SRA	SRR15562445	https://www.ncbi.nlm.nih.gov/sra/SRR15562445	flower	PRJNA756790	SAMN20926247	RNA-seq of Dendrobium loddigesii,replication 3 of TL	Guizhou Academy of Agricultural Sciences
Epidendroideae	Dendrobium loddigesii	Transcriptome	SRA	SRR15562446	https://www.ncbi.nlm.nih.gov/sra/SRR15562446	flower	PRJNA756790	SAMN20926246	RNA-seq of Dendrobium loddigesii,replication 2 of TL	Guizhou Academy of Agricultural Sciences
Epidendroideae	Dendrobium loddigesii	Transcriptome	SRA	SRR15562447	https://www.ncbi.nlm.nih.gov/sra/SRR15562447	flower	PRJNA756790	SAMN20926245	RNA-seq of Dendrobium loddigesii,replication 1 of TL	Guizhou Academy of Agricultural Sciences
Epidendroideae	Dendrobium loddigesii	Transcriptome	SRA	SRR15562448	https://www.ncbi.nlm.nih.gov/sra/SRR15562448	flower	PRJNA756790	SAMN20926244	RNA-seq of Dendrobium loddigesii,replication 3 of TH	Guizhou Academy of Agricultural Sciences
Epidendroideae	Dendrobium loddigesii	Transcriptome	SRA	SRR15562449	https://www.ncbi.nlm.nih.gov/sra/SRR15562449	flower	PRJNA756790	SAMN20926243	RNA-seq of Dendrobium loddigesii,replication 2 of TH	Guizhou Academy of Agricultural Sciences
Epidendroideae	Dendrobium loddigesii	Transcriptome	SRA	SRR15562450	https://www.ncbi.nlm.nih.gov/sra/SRR15562450	flower	PRJNA756790	SAMN20926242	RNA-seq of Dendrobium loddigesii, replication 1 of TH	Guizhou Academy of Agricultural Sciences
Epidendroideae	Dendrobium longicornu	Transcriptome	SRA	SRR5190196	https://www.ncbi.nlm.nih.gov/sra/SRR5190196	3-day after cross-pollination styles	PRJNA360657	SAMN06214155	the 3_day after cross-pollination styles(containing pollen) of Dendrobium longicornu	The National Orchid Conservation Center of China
Epidendroideae	Dendrobium longicornu	Transcriptome	SRA	SRR5190197	https://www.ncbi.nlm.nih.gov/sra/SRR5190197	3-day after self-pollination styles	PRJNA360657	SAMN06214154	the 3_day after self-pollination styles(containing pollen) of Dendrobium longicornu	The National Orchid Conservation Center of China
Epidendroideae	Dendrobium longicornu	Transcriptome	SRA	SRR5190198	https://www.ncbi.nlm.nih.gov/sra/SRR5190198	leaf	PRJNA360657	SAMN06214043	the Dendrobium longicornu leaf	The National Orchid Conservation Center of China
Epidendroideae	Dendrobium moniliforme	Transcriptome	SRA	SRR6964405	https://www.ncbi.nlm.nih.gov/sra/SRR6964405	stem	PRJNA449178	SAMN08888808	stem biological replicate 3	Nanjing Forestry University
Epidendroideae	Dendrobium moniliforme	Transcriptome	SRA	SRR6964406	https://www.ncbi.nlm.nih.gov/sra/SRR6964406	stem and leaf	PRJNA449178	SAMN08888809	stem and leaf biological replicate	Nanjing Forestry University
Epidendroideae	Dendrobium moniliforme	Transcriptome	SRA	SRR6964407	https://www.ncbi.nlm.nih.gov/sra/SRR6964407	leaf	PRJNA449178	SAMN08888802	leaf biological replicate 3	Nanjing Forestry University
Epidendroideae	Dendrobium moniliforme	Transcriptome	SRA	SRR6964408	https://www.ncbi.nlm.nih.gov/sra/SRR6964408	root	PRJNA449178	SAMN08888803	root biological replicate 1	Nanjing Forestry University
Epidendroideae	Dendrobium moniliforme	Transcriptome	SRA	SRR6964409	https://www.ncbi.nlm.nih.gov/sra/SRR6964409	leaf	PRJNA449178	SAMN08888800	leaf biological replicate 1	Nanjing Forestry University
Epidendroideae	Dendrobium moniliforme	Transcriptome	SRA	SRR6964410	https://www.ncbi.nlm.nih.gov/sra/SRR6964410	leaf	PRJNA449178	SAMN08888801	leaf biological replicate 2	Nanjing Forestry University
Epidendroideae	Dendrobium moniliforme	Transcriptome	SRA	SRR6964411	https://www.ncbi.nlm.nih.gov/sra/SRR6964411	stem	PRJNA449178	SAMN08888806	stem biological replicate 1	Nanjing Forestry University
Epidendroideae	Dendrobium moniliforme	Transcriptome	SRA	SRR6964412	https://www.ncbi.nlm.nih.gov/sra/SRR6964412	stem	PRJNA449178	SAMN08888807	stem biological replicate 2	Nanjing Forestry University
Epidendroideae	Dendrobium moniliforme	Transcriptome	SRA	SRR6964413	https://www.ncbi.nlm.nih.gov/sra/SRR6964413	root	PRJNA449178	SAMN08888804	root biological replicate 2	Nanjing Forestry University
Epidendroideae	Dendrobium moniliforme	Transcriptome	SRA	SRR6964414	https://www.ncbi.nlm.nih.gov/sra/SRR6964414	root	PRJNA449178	SAMN08888805	root biological replicate 3	Nanjing Forestry University
Epidendroideae	Dendrobium moschatum	WGS	SRA	SRR3932146	https://www.ncbi.nlm.nih.gov/sra/SRR3932146	-	PRJNA330594	SAMN05417790	Dendrobium Raw sequence reads	(biozeron)
Epidendroideae	Dendrobium hybrid	Genome	NCBI	ASM2123446v1	https://ftp.ncbi.nlm.nih.gov/genomes/all/GCA/021/234/465/GCA_021234465.1_ASM2123446v1/GCA_021234465.1_ASM2123446v1_genomic.fna.gz	PRJNA763052	SAMN21469038	Plant sample from Dendrobium hybrid cultivar	ICAR-National Research Centre on Orchids
Epidendroideae	Dendrobium nobile	Genome	NCBI	Dnobile	https://ftp.ncbi.nlm.nih.gov/genomes/all/GCA/022/539/455/GCA_022539455.1_Dnobile/GCA_022539455.1_Dnobile_genomic.fna.gz	PRJNA725550	SAMN18951225	Plant sample from Dendrobium nobile for genome sequencing	Guangzhou Medical University
Epidendroideae	Dendrobium nobile	Transcriptome	SRA	SRR870464	https://sra-pub-run-odp.s3.amazonaws.com/sra/SRR870464/SRR870464	root	PRJNA205609	SAMN02183182	The whole roots of Dendrobium nobile seedlings were collected for total RNA extraction, cDNA library construction, and paired-end RNA-seq by Illumina HiSeq 2000.	COLLEGE OF LIFE AND ENVIRONMENTAL SCIENCES, HANGZHOU NORMAL UNIVERSITY, HANGZHOU, 310036, CHINA (COLLEGE OF LIFE AND ENVIRONMENTAL SCIENCES, HANGZH)
Epidendroideae	Dendrobium nobile	Transcriptome	SRA	SRR870656	https://sra-pub-run-odp.s3.amazonaws.com/sra/SRR870656/SRR870656	leaf	PRJNA205609	SAMN02183184	The leaves of Dendrobium nobile seedlings were collected for total RNA extraction, cDNA library construction, and paired-end RNA-seq by Illumina HiSeq 2000.	COLLEGE OF LIFE AND ENVIRONMENTAL SCIENCES, HANGZHOU NORMAL UNIVERSITY, HANGZHOU, 310036, CHINA (COLLEGE OF LIFE AND ENVIRONMENTAL SCIENCES, HANGZH)
Epidendroideae	Dendrobium nobile	Transcriptome	SRA	SRR870658	https://sra-pub-run-odp.s3.amazonaws.com/sra/SRR870658/SRR870658	stem	PRJNA205609	SAMN02183183	The stems of Dendrobium nobile seedlings were collected for total RNA extraction, cDNA library construction, and paired-end RNA-seq by Illumina HiSeq 2000.	COLLEGE OF LIFE AND ENVIRONMENTAL SCIENCES, HANGZHOU NORMAL UNIVERSITY, HANGZHOU, 310036, CHINA (COLLEGE OF LIFE AND ENVIRONMENTAL SCIENCES, HANGZH)
Epidendroideae	Dendrobium nobile	Transcriptome	SRA	SRR870657	https://sra-pub-run-odp.s3.amazonaws.com/sra/SRR870657/SRR870657	stem	PRJNA205609	SAMN02183183	The stems of Dendrobium nobile seedlings were collected for total RNA extraction, cDNA library construction, and paired-end RNA-seq by Illumina HiSeq 2000.	COLLEGE OF LIFE AND ENVIRONMENTAL SCIENCES, HANGZHOU NORMAL UNIVERSITY, HANGZHOU, 310036, CHINA (COLLEGE OF LIFE AND ENVIRONMENTAL SCIENCES, HANGZH)
Epidendroideae	Dendrobium nobile	Transcriptome	SRA	SRR870463	https://sra-pub-run-odp.s3.amazonaws.com/sra/SRR870463/SRR870463	root	PRJNA205609	SAMN02183182	The whole roots of Dendrobium nobile seedlings were collected for total RNA extraction, cDNA library construction, and paired-end RNA-seq by Illumina HiSeq 2000.	COLLEGE OF LIFE AND ENVIRONMENTAL SCIENCES, HANGZHOU NORMAL UNIVERSITY, HANGZHOU, 310036, CHINA (COLLEGE OF LIFE AND ENVIRONMENTAL SCIENCES, HANGZH)
Epidendroideae	Dendrobium nobile	Transcriptome	SRA	SRR870484	https://sra-pub-run-odp.s3.amazonaws.com/sra/SRR870484/SRR870484	flower	PRJNA205609	SAMN02183185	The flowers of Dendrobium nobile were collected for total RNA extraction, cDNA library construction, and paired-end RNA-seq by Illumina HiSeq 2000.	COLLEGE OF LIFE AND ENVIRONMENTAL SCIENCES, HANGZHOU NORMAL UNIVERSITY, HANGZHOU, 310036, CHINA (COLLEGE OF LIFE AND ENVIRONMENTAL SCIENCES, HANGZH)
Epidendroideae	Dendrobium nobile	Transcriptome	SRA	SRR870655	https://sra-pub-run-odp.s3.amazonaws.com/sra/SRR870655/SRR870655	leaf	PRJNA205609	SAMN02183184	The leaves of Dendrobium nobile seedlings were collected for total RNA extraction, cDNA library construction, and paired-end RNA-seq by Illumina HiSeq 2000.	COLLEGE OF LIFE AND ENVIRONMENTAL SCIENCES, HANGZHOU NORMAL UNIVERSITY, HANGZHOU, 310036, CHINA (COLLEGE OF LIFE AND ENVIRONMENTAL SCIENCES, HANGZH)
Epidendroideae	Dendrobium nobile	Transcriptome	SRA	SRR870475	https://sra-pub-run-odp.s3.amazonaws.com/sra/SRR870475/SRR870475	flower	PRJNA205609	SAMN02183185	The flowers of Dendrobium nobile were collected for total RNA extraction, cDNA library construction, and paired-end RNA-seq by Illumina HiSeq 2000.	COLLEGE OF LIFE AND ENVIRONMENTAL SCIENCES, HANGZHOU NORMAL UNIVERSITY, HANGZHOU, 310036, CHINA (COLLEGE OF LIFE AND ENVIRONMENTAL SCIENCES, HANGZH)
Epidendroideae	Dendrobium nobile	Transcriptome	SRA	SRR4169965	https://www.ncbi.nlm.nih.gov/sra/SRR4169965	flower	PRJNA219435	SAMN02358333	Physical selection of size appropriate targets	South China Agricultural University
Epidendroideae	Dendrobium officinale	Genome	NCBI	ASM1951458v1	https://ftp.ncbi.nlm.nih.gov/genomes/all/GCA/019/514/585/GCA_019514585.1_ASM1951458v1/GCA_019514585.1_ASM1951458v1_genomic.fna.gz		PRJNA662181	SAMN16077670	genome sequence of Dendrobium officinale	Nanjing Normal University
Epidendroideae	Dendrobium officinale	Transcriptome	SRA	SRR13124374	https://www.ncbi.nlm.nih.gov/sra/SRR13124374	leaf	PRJNA680456	SAMN16880826	missing	Zhejiang Academy of Agricultural Sciences
Epidendroideae	Dendrobium officinale	Transcriptome	SRA	SRR13124375	https://www.ncbi.nlm.nih.gov/sra/SRR13124375	root	PRJNA680456	SAMN16880825	missing	Zhejiang Academy of Agricultural Sciences
Epidendroideae	Dendrobium officinale	Transcriptome	SRA	SRR13124376	https://www.ncbi.nlm.nih.gov/sra/SRR13124376	root	PRJNA680456	SAMN16880824	missing	Zhejiang Academy of Agricultural Sciences
Epidendroideae	Dendrobium officinale	Transcriptome	SRA	SRR13124377	https://www.ncbi.nlm.nih.gov/sra/SRR13124377	root	PRJNA680456	SAMN16880823	missing	Zhejiang Academy of Agricultural Sciences
Epidendroideae	Dendrobium officinale	Transcriptome	SRA	SRR13124378	https://www.ncbi.nlm.nih.gov/sra/SRR13124378	stem	PRJNA680456	SAMN16880822	missing	Zhejiang Academy of Agricultural Sciences
Epidendroideae	Dendrobium officinale	Transcriptome	SRA	SRR13124379	https://www.ncbi.nlm.nih.gov/sra/SRR13124379	stem	PRJNA680456	SAMN16880821	missing	Zhejiang Academy of Agricultural Sciences
Epidendroideae	Dendrobium officinale	Transcriptome	SRA	SRR13124380	https://www.ncbi.nlm.nih.gov/sra/SRR13124380	stem	PRJNA680456	SAMN16880820	missing	Zhejiang Academy of Agricultural Sciences
Epidendroideae	Dendrobium officinale	Transcriptome	SRA	SRR13124381	https://www.ncbi.nlm.nih.gov/sra/SRR13124381	flower	PRJNA680456	SAMN16880819	missing	Zhejiang Academy of Agricultural Sciences
Epidendroideae	Dendrobium officinale	Transcriptome	SRA	SRR13124382	https://www.ncbi.nlm.nih.gov/sra/SRR13124382	leaf	PRJNA680456	SAMN16880828	missing	Zhejiang Academy of Agricultural Sciences
Epidendroideae	Dendrobium officinale	Transcriptome	SRA	SRR13124383	https://www.ncbi.nlm.nih.gov/sra/SRR13124383	leaf	PRJNA680456	SAMN16880827	missing	Zhejiang Academy of Agricultural Sciences
Epidendroideae	Dendrobium officinale	Transcriptome	SRA	SRR13124384	https://www.ncbi.nlm.nih.gov/sra/SRR13124384	flower	PRJNA680456	SAMN16880818	missing	Zhejiang Academy of Agricultural Sciences
Epidendroideae	Dendrobium officinale	Transcriptome	SRA	SRR13124385	https://www.ncbi.nlm.nih.gov/sra/SRR13124385	flower	PRJNA680456	SAMN16880817	missing	Zhejiang Academy of Agricultural Sciences
Epidendroideae	Dendrobium officinale	Transcriptome	SRA	SRR2014227	https://sra-pub-run-odp.s3.amazonaws.com/sra/SRR2014227/SRR2014227	root	PRJNA283237	SAMN03610522	Dendrobium catenatum cultivar:Tieyou1 Transcriptome or Gene expression	COLLEGE OF LIFE AND ENVIRONMENTAL SCIENCES, HANGZHOU NORMAL UNIVERSITY, HANGZHOU, 310036, CHINA (COLLEGE OF LIFE AND ENVIRONMENTAL SCIENCES, HANGZH)
Epidendroideae	Dendrobium officinale	Transcriptome	SRA	SRR2014230	https://sra-pub-run-odp.s3.amazonaws.com/sra/SRR2014230/SRR2014230	root	PRJNA283237	SAMN03610522	Dendrobium catenatum cultivar:Tieyou1 Transcriptome or Gene expression	COLLEGE OF LIFE AND ENVIRONMENTAL SCIENCES, HANGZHOU NORMAL UNIVERSITY, HANGZHOU, 310036, CHINA (COLLEGE OF LIFE AND ENVIRONMENTAL SCIENCES, HANGZH)
Epidendroideae	Dendrobium officinale	Transcriptome	SRA	SRR2014236	https://sra-pub-run-odp.s3.amazonaws.com/sra/SRR2014236/SRR2014236	stem	PRJNA283237	SAMN03610523	Dendrobium catenatum cultivar:Tieyou1 Transcriptome or Gene expression	COLLEGE OF LIFE AND ENVIRONMENTAL SCIENCES, HANGZHOU NORMAL UNIVERSITY, HANGZHOU, 310036, CHINA (COLLEGE OF LIFE AND ENVIRONMENTAL SCIENCES, HANGZH)
Epidendroideae	Dendrobium officinale	Transcriptome	SRA	SRR2014246	https://sra-pub-run-odp.s3.amazonaws.com/sra/SRR2014246/SRR2014246	stem	PRJNA283237	SAMN03610523	Dendrobium catenatum cultivar:Tieyou1 Transcriptome or Gene expression	COLLEGE OF LIFE AND ENVIRONMENTAL SCIENCES, HANGZHOU NORMAL UNIVERSITY, HANGZHOU, 310036, CHINA (COLLEGE OF LIFE AND ENVIRONMENTAL SCIENCES, HANGZH)
Epidendroideae	Dendrobium officinale	Transcriptome	SRA	SRR2014297	https://sra-pub-run-odp.s3.amazonaws.com/sra/SRR2014297/SRR2014297	leaf	PRJNA283237	SAMN03610524	Dendrobium catenatum cultivar:Tieyou1 Transcriptome or Gene expression	COLLEGE OF LIFE AND ENVIRONMENTAL SCIENCES, HANGZHOU NORMAL UNIVERSITY, HANGZHOU, 310036, CHINA (COLLEGE OF LIFE AND ENVIRONMENTAL SCIENCES, HANGZH)
Epidendroideae	Dendrobium officinale	Transcriptome	SRA	SRR2014325	https://sra-pub-run-odp.s3.amazonaws.com/sra/SRR2014325/SRR2014325	leaf	PRJNA283237	SAMN03610524	Dendrobium catenatum cultivar:Tieyou1 Transcriptome or Gene expression	COLLEGE OF LIFE AND ENVIRONMENTAL SCIENCES, HANGZHOU NORMAL UNIVERSITY, HANGZHOU, 310036, CHINA (COLLEGE OF LIFE AND ENVIRONMENTAL SCIENCES, HANGZH)
Epidendroideae	Dendrobium officinale	Transcriptome	SRA	SRR2014396	https://sra-pub-run-odp.s3.amazonaws.com/sra/SRR2014396/SRR2014396	flower	PRJNA283237	SAMN03610525	Dendrobium catenatum cultivar:Tieyou1 Transcriptome or Gene expression	COLLEGE OF LIFE AND ENVIRONMENTAL SCIENCES, HANGZHOU NORMAL UNIVERSITY, HANGZHOU, 310036, CHINA (COLLEGE OF LIFE AND ENVIRONMENTAL SCIENCES, HANGZH)
Epidendroideae	Dendrobium officinale	Transcriptome	SRA	SRR2014476	https://sra-pub-run-odp.s3.amazonaws.com/sra/SRR2014476/SRR2014476	flower	PRJNA283237	SAMN03610525	Dendrobium catenatum cultivar:Tieyou1 Transcriptome or Gene expression	COLLEGE OF LIFE AND ENVIRONMENTAL SCIENCES, HANGZHOU NORMAL UNIVERSITY, HANGZHOU, 310036, CHINA (COLLEGE OF LIFE AND ENVIRONMENTAL SCIENCES, HANGZH)
Epidendroideae	Dendrobium palpebrae	Transcriptome	SRA	SRR6127588	https://www.ncbi.nlm.nih.gov/sra/SRR6127588	leaf	PRJNA412930	SAMN07732346	Total RNA was isolated using Qiagen Rneasy kit; RNA libraries were prepared using standard kits.	University of Missouri
Epidendroideae	Dendrobium pendulum	WGS	SRA	SRR3932138	https://www.ncbi.nlm.nih.gov/sra/SRR3932138	-	PRJNA330594	SAMN05417783	Dendrobium Raw sequence reads	(biozeron)
Epidendroideae	Dendrobium sinense	Transcriptome	SRA	SRR14306704	https://www.ncbi.nlm.nih.gov/sra/SRR14306704	pseudo-bulbs from relative air humidity (RH 5%)	PRJNA723915	SAMN18837211	treatment in relative air humidity ( 5%) replicate 2	Hainan University
Epidendroideae	Dendrobium sinense	Transcriptome	SRA	SRR14306705	https://www.ncbi.nlm.nih.gov/sra/SRR14306705	pseudo-bulbs from relative air humidity (RH 5%)	PRJNA723915	SAMN18837211	treatment in relative air humidity ( 5%) replicate 2	Hainan University
Epidendroideae	Dendrobium sinense	Transcriptome	SRA	SRR14306706	https://www.ncbi.nlm.nih.gov/sra/SRR14306706	pseudo-bulbs from relative air humidity (RH 5%)	PRJNA723915	SAMN18837211	treatment in relative air humidity ( 5%) replicate 1	Hainan University
Epidendroideae	Dendrobium sinense	Transcriptome	SRA	SRR14306707	https://www.ncbi.nlm.nih.gov/sra/SRR14306707	pseudo-bulbs from relative air humidity (45% RH50%)	PRJNA723915	SAMN18837210	treatment in relative air humidity (45% RH 50%) replicate 3	Hainan University
Epidendroideae	Dendrobium sinense	Transcriptome	SRA	SRR14306708	https://www.ncbi.nlm.nih.gov/sra/SRR14306708	pseudo-bulbs from relative air humidity (45% RH50%)	PRJNA723915	SAMN18837210	treatment in relative air humidity (45% RH 50%) replicate 2	Hainan University
Epidendroideae	Dendrobium sinense	Transcriptome	SRA	SRR14306709	https://www.ncbi.nlm.nih.gov/sra/SRR14306709	pseudo-bulbs from relative air humidity (45% RH50%)	PRJNA723915	SAMN18837210	treatment in relative air humidity (45% RH 50%) replicate 1	Hainan University
Epidendroideae	Dendrobium sinense	Transcriptome	SRA	SRR14306710	https://www.ncbi.nlm.nih.gov/sra/SRR14306710	pseudo-bulbs from relative air humidity (RH95%)	PRJNA723915	SAMN18837209	treatment in relative air humidity (RH 95%) replicate 3	Hainan University
Epidendroideae	Dendrobium sinense	Transcriptome	SRA	SRR14306711	https://www.ncbi.nlm.nih.gov/sra/SRR14306711	pseudo-bulbs from relative air humidity (RH95%)	PRJNA723915	SAMN18837209	treatment in relative air humidity (RH 95%) replicate 2	Hainan University
Epidendroideae	Dendrobium sinense	Transcriptome	SRA	SRR14306712	https://www.ncbi.nlm.nih.gov/sra/SRR14306712	pseudo-bulbs from relative air humidity (RH95%)	PRJNA723915	SAMN18837209	treatment in relative air humidity (RH 95%) replicate 1	Hainan University
Epidendroideae	Dendrobium sinense	Transcriptome	SRA	SRR14306713	https://www.ncbi.nlm.nih.gov/sra/SRR14306713	Leaves and pseudo-bulbs were collected from different treatment	PRJNA723915	SAMN18837208	There individuals were cultured at room (25, RH 95%) for two months. Then, they were carried out on relative air humidity (RH) control experiment for seven days (three biological duplicates). The gradient experiment was set to groups A (RH 95%), B (45% RH 50%), and C (RH 5%), which named as D. sinense A, B, and C (DSA, DSB, and DSC), respectively. Leaves and pseudo-bulbs were collected for sequen…	Hainan University
Epidendroideae	Dendrobium sinense	Transcriptome	SRA	SRR15112264	https://www.ncbi.nlm.nih.gov/sra/SRR15112264	Leaf	PRJNA723915	SAMN20181039	The sequencing of leaf sample3	Hainan University
Epidendroideae	Dendrobium sinense	Transcriptome	SRA	SRR15112265	https://www.ncbi.nlm.nih.gov/sra/SRR15112265	Leaf	PRJNA723915	SAMN20181039	The sequencing of leaf sample2	Hainan University
Epidendroideae	Dendrobium sinense	Transcriptome	SRA	SRR15112266	https://www.ncbi.nlm.nih.gov/sra/SRR15112266	Leaf	PRJNA723915	SAMN20181039	The sequencing of leaf sample1	Hainan University
Epidendroideae	Dendrobium sinense	Transcriptome	SRA	SRR15112267	https://www.ncbi.nlm.nih.gov/sra/SRR15112267	Pseudobulb	PRJNA723915	SAMN20181038	The sequencing of pseudobulb sample3	Hainan University
Epidendroideae	Dendrobium sinense	Transcriptome	SRA	SRR15112268	https://www.ncbi.nlm.nih.gov/sra/SRR15112268	Pseudobulb	PRJNA723915	SAMN20181038	The sequencing of pseudobulb sample2	Hainan University
Epidendroideae	Dendrobium sinense	Transcriptome	SRA	SRR15112269	https://www.ncbi.nlm.nih.gov/sra/SRR15112269	Pseudobulb	PRJNA723915	SAMN20181038	The sequencing of pseudobulb sample1	Hainan University
Epidendroideae	Dendrobium sinense	Transcriptome	SRA	SRR15112270	https://www.ncbi.nlm.nih.gov/sra/SRR15112270	Root	PRJNA723915	SAMN20181037	The sequencing of root sample3	Hainan University
Epidendroideae	Dendrobium sinense	Transcriptome	SRA	SRR15112271	https://www.ncbi.nlm.nih.gov/sra/SRR15112271	Root	PRJNA723915	SAMN20181037	The sequencing of root sample2	Hainan University
Epidendroideae	Dendrobium sinense	Transcriptome	SRA	SRR15112272	https://www.ncbi.nlm.nih.gov/sra/SRR15112272	Root	PRJNA723915	SAMN20181037	The sequencing of root sample1	Hainan University
Epidendroideae	Dendrobium stuposum	WGS	SRA	SRR3932129	https://www.ncbi.nlm.nih.gov/sra/SRR3932129	leaf	PRJNA330594	SAMN05417774	Dendrobium Raw sequence reads	(biozeron)
Epidendroideae	Dendrobium terminale	Transcriptome	SRA	SRR2967016	https://www.ncbi.nlm.nih.gov/sra/SRR2967016	night leaf	PRJNA304321	SAMN04299027	Transcriptome and genome analysis of carbon fixation pathway in land plants: implications for origin and mechanism of CAM in orchids raw sequence reads	The National Orchid Conservation Center of China,
Epidendroideae	Dendrobium terminale	Transcriptome	SRA	SRR2968862	https://www.ncbi.nlm.nih.gov/sra/SRR2968862	day leaf	PRJNA304321	SAMN04299028	Transcriptome and genome analysis of carbon fixation pathway in land plants: implications for origin and mechanism of CAM in orchids raw sequence reads	The National Orchid Conservation Center of China,
Epidendroideae	Dendrobium trigonopus	WGS	SRA	SRR3932148	https://www.ncbi.nlm.nih.gov/sra/SRR3932148	leaf	PRJNA330594	SAMN05417792	Dendrobium Raw sequence reads	(biozeron)
Epidendroideae	Dendrobium wangliangii	WGS	SRA	SRR12513337	https://www.ncbi.nlm.nih.gov/sra/SRR12513337	leaf	PRJNA659161	SAMN15899247	The complete chloroplast genome sequence of Dendrobium wangliangii	Xishuangbanna Tropical Botanical Garden, Chinese Academy of Sciences
Epidendroideae	Dendrobium wardianum	Transcriptome	SRA	SRR7135791	https://www.ncbi.nlm.nih.gov/sra/SRR12513337	young leaves	PRJNA450273	SAMN08933992	RNA from young leaves	Environmental Horticulture Research Institute, Guangdong Academy of Agricultural Sciences
Epidendroideae	Dendrobium wardianum	Transcriptome	SRA	SRR10295918	https://www.ncbi.nlm.nih.gov/sra/SRR10295918	stem	PRJNA577972	SAMN13015298	The Dendrobium stems were collected from three species [Dendrobium officinale (dof), Dendrobium huoshanense (dhu), and Dendrobium williamsonii (dwi)]. Total RNA was extracted, and subjected to Poly(A) RNA purification and RT-PCR. Then we performed the paired-end sequencing on an IlluminaHiseq4000 at the (LC Sceiences,USA) following the vendor's recommended protocol.	Hangzhou Normal University
Epidendroideae	Dendrobium williamsonii	Transcriptome	SRA	SRR10295919	https://www.ncbi.nlm.nih.gov/sra/SRR10295919	stem	PRJNA577972	SAMN13015298	The Dendrobium stems were collected from three species [Dendrobium officinale (dof), Dendrobium huoshanense (dhu), and Dendrobium williamsonii (dwi)]. Total RNA was extracted, and subjected to Poly(A) RNA purification and RT-PCR. Then we performed the paired-end sequencing on an IlluminaHiseq4000 at the (LC Sceiences,USA) following the vendor's recommended protocol.	Hangzhou Normal University
Epidendroideae	Dendrobium wardianum	Transcriptome	SRA	SRR10295920	https://www.ncbi.nlm.nih.gov/sra/SRR10295920	stem	PRJNA577972	SAMN13015298	The Dendrobium stems were collected from three species [Dendrobium officinale (dof), Dendrobium huoshanense (dhu), and Dendrobium williamsonii (dwi)]. Total RNA was extracted, and subjected to Poly(A) RNA purification and RT-PCR. Then we performed the paired-end sequencing on an IlluminaHiseq4000 at the (LC Sceiences,USA) following the vendor's recommended protocol.	Hangzhou Normal University
Epidendroideae	Calanthe hoshii	Transcriptome	SRA	DRR172086	https://www.ncbi.nlm.nih.gov/sra/DRR172086	-	PRJDB6652	SAMD00165063	Transcriptomes of endangered plants in oceanic Islands (Calanthe)	TOHOKUGL
Epidendroideae	Calanthe hoshii	Transcriptome	SRA	DRR172087	https://www.ncbi.nlm.nih.gov/sra/DRR172087	-	PRJDB6652	SAMD00165064	Transcriptomes of endangered plants in oceanic Islands (Calanthe)	TOHOKUGL
Epidendroideae	Calanthe hoshii	Transcriptome	SRA	DRR172090	https://www.ncbi.nlm.nih.gov/sra/DRR172090	-	PRJDB6652	SAMD00109243	Transcriptomes of endangered plants in oceanic Islands (Calanthe)	TOHOKUGL
Epidendroideae	Calanthe sylvatica	Transcriptome	SRA	SRR5478842	https://www.ncbi.nlm.nih.gov/sra/SRR5478842	leaves	PRJNA383968	SAMN06828389	NO	Shanghai Chenshan Botanical Garden
Epidendroideae	Calanthe sylvatica	Transcriptome	SRA	SRR5478843	https://www.ncbi.nlm.nih.gov/sra/SRR5478843	leaves	PRJNA383968	SAMN06820652	NO	Shanghai Chenshan Botanical Garden
Epidendroideae	Calanthe triplicata	Transcriptome	SRA	DRR172088	https://www.ncbi.nlm.nih.gov/sra/DRR172088	-	PRJDB6652	SAMD00165065	Transcriptomes of endangered plants in oceanic Islands (Calanthe)	TOHOKUGL
Epidendroideae	Calanthe triplicata	Transcriptome	SRA	DRR172089	https://www.ncbi.nlm.nih.gov/sra/DRR172089	-	PRJDB6652	SAMD00165066	Transcriptomes of endangered plants in oceanic Islands (Calanthe)	TOHOKUGL
Epidendroideae	Calanthe triplicata	Transcriptome	SRA	DRR172091	https://www.ncbi.nlm.nih.gov/sra/DRR172091	-	PRJDB6652	SAMD00109244	Transcriptomes of endangered plants in oceanic Islands (Calanthe)	TOHOKUGL
Epidendroideae	Calanthe tsoongiana	Transcriptome	SRA	SRR12876607	https://www.ncbi.nlm.nih.gov/sra/SRR12876607	-	PRJNA669257	SAMN16442612	common method	Chinese Academy of Forestry
Epidendroideae	Epidendrum rivulare	Transcriptome	SRA	SRR26767232	https://www.ncbi.nlm.nih.gov/sra/SRR26767232	-	PRJNA1037538	SAMN38184054	Genomic library prepared following manufacturers protocol	Royal Botanic Gardens Kew
Epidendroideae	Hancockia uniflora	WGS	SRA	SRR15904137	https://www.ncbi.nlm.nih.gov/sra/SRR15904137	-	PRJNA763283	SAMN21437011	Illumina coverage for Hancockia uniflora	Institute of Life Science and School of Life Sciences
Epidendroideae	Phalaenopsis celebensis	Transcriptome	SRA	SRR8984583	https://www.ncbi.nlm.nih.gov/sra/SRR8984583	leaves	PRJNA540261	SAMN11526359	mRNA enrichment by Oligo (dT) beads; removing rRNA by Ribo-ZeroTM Magnetic Kit (Epicentre). Fragmentation by fragmentation buffer; reverse transcripting by random primers; Second-strand cDNAs by DNA polymerase I, RNase H, dNTP and buffer; purifying of cDNA fragments by QiaQuick PCR extraction kit. The ligation products were size selected by agarose gel electrophoresis, PCR amplified.	South China Agricultural University
Epidendroideae	Phalaenopsis celebensis	Transcriptome	SRA	SRR8984584	https://www.ncbi.nlm.nih.gov/sra/SRR8984584	flowers	PRJNA540261	SAMN11526360	mRNA enrichment by Oligo (dT) beads; removing rRNA by Ribo-ZeroTM Magnetic Kit (Epicentre). Fragmentation by fragmentation buffer; reverse transcripting by random primers; Second-strand cDNAs by DNA polymerase I, RNase H, dNTP and buffer; purifying of cDNA fragments by QiaQuick PCR extraction kit. The ligation products were size selected by agarose gel electrophoresis, PCR amplified.	South China Agricultural University
Epidendroideae	Paraphaius flavus	Transcriptome	SRA	SRR13150668	https://www.ncbi.nlm.nih.gov/sra/SRR13150668	flower_Freezing3	PRJNA680948	SAMN16927504	Phaius_flavus_flower_freezing	The flower of the Phiaus flavus
Epidendroideae	Paraphaius flavus	Transcriptome	SRA	SRR13150669	https://www.ncbi.nlm.nih.gov/sra/SRR13150669	flower_Freezing2	PRJNA680948	SAMN16927503	Phaius_flavus_flower_freezing	The flower of the Phiaus flavus
Epidendroideae	Paraphaius flavus	Transcriptome	SRA	SRR13150670	https://www.ncbi.nlm.nih.gov/sra/SRR13150670	flower_Freezing1	PRJNA680948	SAMN16927502	Phaius_flavus_flower_freezing	The flower of the Phiaus flavus
Epidendroideae	Paraphaius flavus	Transcriptome	SRA	SRR13150671	https://www.ncbi.nlm.nih.gov/sra/SRR13150671	flower_CK3	PRJNA680948	SAMN16927501	Phaius_flavus_flower_ck	The flower of the Phiaus flavus
Epidendroideae	Paraphaius flavus	Transcriptome	SRA	SRR13150672	https://www.ncbi.nlm.nih.gov/sra/SRR13150672	flower_CK2	PRJNA680948	SAMN16927500	Phaius_flavus_flower_ck	The flower of the Phiaus flavus
Epidendroideae	Paraphaius flavus	Transcriptome	SRA	SRR13150673	https://www.ncbi.nlm.nih.gov/sra/SRR13150673	flower_CK1	PRJNA680948	SAMN16927499	Phaius_flavus_flower_ck	The flower of the Phiaus flavus
Epidendroideae	Phaius tancarvilleae	Transcriptome	SRA	SRR6986588	https://www.ncbi.nlm.nih.gov/sra/SRR6986588	developing seeds (90 DAP)	PRJNA445551	SAMN08793423	RNA was from developing seeds (90 DAP) of P. tankervilliae	Yung-I Lee's shared submissions (wmleu's shared submissions)
Epidendroideae	Adrorhizon purpurascens	Enrichment	SRA	ERR5006141	https://www.ncbi.nlm.nih.gov/sra?LinkName=biosample_sra&from_uid=17831383	leaf	PRJEB42150	SAMEA7729654	Data for release 1.0 of the Kew Tree of Life Explorer	Royal Botanical Gardens, Kew
Epidendroideae	Aerides odorata	Enrichment	SRA	ERR7622481	https://www.ncbi.nlm.nih.gov/sra/ERR7622481	leaf	PRJEB49299	SAMEA11056131	Data for release 2.0 of the Kew Tree of Life Explorer	Royal Botanical Gardens, Kew
Epidendroideae	Phalaenopsis amabilis	Transcriptome	SRA	SRR24153846	https://www.ncbi.nlm.nih.gov/sra/SRR24153846	Short photoperiod treatment_20d	PRJNA955177	SAMN34165142	Transcriptome profiling of Phalaenopsis reveals that photoperiod regulates floral induction	Zhejiang A & F University
Epidendroideae	Phalaenopsis amabilis	Transcriptome	SRA	SRR24153847	https://www.ncbi.nlm.nih.gov/sra/SRR24153847	Short photoperiod treatment_20d	PRJNA955177	SAMN34165143	Transcriptome profiling of Phalaenopsis reveals that photoperiod regulates floral induction	Zhejiang A & F University
Epidendroideae	Phalaenopsis amabilis	Transcriptome	SRA	SRR24153848	https://www.ncbi.nlm.nih.gov/sra/SRR24153848	Short photoperiod treatment_20d	PRJNA955177	SAMN34165144	Transcriptome profiling of Phalaenopsis reveals that photoperiod regulates floral induction	Zhejiang A & F University
Epidendroideae	Phalaenopsis amabilis	Transcriptome	SRA	SRR24153849	https://www.ncbi.nlm.nih.gov/sra/SRR24153849	Short photoperiod treatment_40d	PRJNA955177	SAMN34165145	Transcriptome profiling of Phalaenopsis reveals that photoperiod regulates floral induction	Zhejiang A & F University
Epidendroideae	Phalaenopsis amabilis	Transcriptome	SRA	SRR24153850	https://www.ncbi.nlm.nih.gov/sra/SRR24153850	Short photoperiod treatment_40d	PRJNA955177	SAMN34165146	Transcriptome profiling of Phalaenopsis reveals that photoperiod regulates floral induction	Zhejiang A & F University
Epidendroideae	Phalaenopsis amabilis	Transcriptome	SRA	SRR24153851	https://www.ncbi.nlm.nih.gov/sra/SRR24153851	Short photoperiod treatment_40d	PRJNA955177	SAMN34165147	Transcriptome profiling of Phalaenopsis reveals that photoperiod regulates floral induction	Zhejiang A & F University
Epidendroideae	Phalaenopsis amabilis	Transcriptome	SRA	SRR24153852	https://www.ncbi.nlm.nih.gov/sra/SRR24153852	Control	PRJNA955177	SAMN34165148	Transcriptome profiling of Phalaenopsis reveals that photoperiod regulates floral induction	Zhejiang A & F University
Epidendroideae	Phalaenopsis amabilis	Transcriptome	SRA	SRR24153853	https://www.ncbi.nlm.nih.gov/sra/SRR24153853	Control	PRJNA955177	SAMN34165149	Transcriptome profiling of Phalaenopsis reveals that photoperiod regulates floral induction	Zhejiang A & F University
Epidendroideae	Phalaenopsis amabilis	Transcriptome	SRA	SRR24153854	https://www.ncbi.nlm.nih.gov/sra/SRR24153854	Control	PRJNA955177	SAMN34165150	Transcriptome profiling of Phalaenopsis reveals that photoperiod regulates floral induction	Zhejiang A & F University
Epidendroideae	Phalaenopsis amabilis	Transcriptome	SRA	SRR24153855	https://www.ncbi.nlm.nih.gov/sra/SRR24153855	Long photoperiod treatment_20d	PRJNA955177	SAMN34165151	Transcriptome profiling of Phalaenopsis reveals that photoperiod regulates floral induction	Zhejiang A & F University
Epidendroideae	Phalaenopsis amabilis	Transcriptome	SRA	SRR24153856	https://www.ncbi.nlm.nih.gov/sra/SRR24153856	Long photoperiod treatment_20d	PRJNA955177	SAMN34165152	Transcriptome profiling of Phalaenopsis reveals that photoperiod regulates floral induction	Zhejiang A & F University
Epidendroideae	Phalaenopsis amabilis	Transcriptome	SRA	SRR24153857	https://www.ncbi.nlm.nih.gov/sra/SRR24153857	Long photoperiod treatment_20d	PRJNA955177	SAMN34165153	Transcriptome profiling of Phalaenopsis reveals that photoperiod regulates floral induction	Zhejiang A & F University
Epidendroideae	Phalaenopsis amabilis	Transcriptome	SRA	SRR24153858	https://www.ncbi.nlm.nih.gov/sra/SRR24153858	Long photoperiod treatment_40d	PRJNA955177	SAMN34165154	Transcriptome profiling of Phalaenopsis reveals that photoperiod regulates floral induction	Zhejiang A & F University
Epidendroideae	Phalaenopsis amabilis	Transcriptome	SRA	SRR24153859	https://www.ncbi.nlm.nih.gov/sra/SRR24153859	Long photoperiod treatment_40d	PRJNA955177	SAMN34165155	Transcriptome profiling of Phalaenopsis reveals that photoperiod regulates floral induction	Zhejiang A & F University
Epidendroideae	Phalaenopsis amabilis	Transcriptome	SRA	SRR24153860	https://www.ncbi.nlm.nih.gov/sra/SRR24153860	Long photoperiod treatment_40d	PRJNA955177	SAMN34165156	Transcriptome profiling of Phalaenopsis reveals that photoperiod regulates floral induction	Zhejiang A & F University
Epidendroideae	Phalaenopsis aphrodite	Genome	NCBI	ASM301322v1	https://www.ncbi.nlm.nih.gov/datasets/genome/GCA_003013225.1/		PRJNA383284	SAMN06768338	Plant sample from Phalaenopsis aphrodite - gDNA	Academia Sinica
Epidendroideae	Phalaenopsis aphrodite	Transcriptome	SRA	SRR11994067	https://www.ncbi.nlm.nih.gov/sra/SRR11994067	Sepal	PRJNA637697	SAMN15183523	Transcriptome analysis	Fujian Agriculture and Forestry University
Epidendroideae	Phalaenopsis aphrodite	Transcriptome	SRA	SRR11994066	https://www.ncbi.nlm.nih.gov/sra/SRR11994066	Root	PRJNA637697	SAMN15183532	Transcriptome analysis	Fujian Agriculture and Forestry University
Epidendroideae	Phalaenopsis aphrodite	Transcriptome	SRA	SRR11994063	https://www.ncbi.nlm.nih.gov/sra/SRR11994063	Leaf	PRJNA637697	SAMN15183535	Transcriptome analysis	Fujian Agriculture and Forestry University
Epidendroideae	Phalaenopsis aphrodite	Transcriptome	SRA	SRR11994062	https://www.ncbi.nlm.nih.gov/sra/SRR11994062	Leaf	PRJNA637697	SAMN15183536	Transcriptome analysis	Fujian Agriculture and Forestry University
Epidendroideae	Phalaenopsis aphrodite	Transcriptome	SRA	SRR11994065	https://www.ncbi.nlm.nih.gov/sra/SRR11994065	Root	PRJNA637697	SAMN15183533	Transcriptome analysis	Fujian Agriculture and Forestry University
Epidendroideae	Phalaenopsis aphrodite	Transcriptome	SRA	SRR11994056	https://www.ncbi.nlm.nih.gov/sra/SRR11994056	Sepal	PRJNA637697	SAMN15183524	Transcriptome analysis	Fujian Agriculture and Forestry University
Epidendroideae	Phalaenopsis aphrodite	Transcriptome	SRA	SRR11994045	https://www.ncbi.nlm.nih.gov/sra/SRR11994045	Column	PRJNA637697	SAMN15183525	Transcriptome analysis	Fujian Agriculture and Forestry University
Epidendroideae	Phalaenopsis aphrodite	Transcriptome	SRA	SRR11994044	https://www.ncbi.nlm.nih.gov/sra/SRR11994044	Column	PRJNA637697	SAMN15183526	Transcriptome analysis	Fujian Agriculture and Forestry University
Epidendroideae	Phalaenopsis aphrodite	Transcriptome	SRA	SRR11994046	https://www.ncbi.nlm.nih.gov/sra/SRR11994046	Flower petal	PRJNA637697	SAMN15183551	Transcriptome analysis	Fujian Agriculture and Forestry University
Epidendroideae	Phalaenopsis aphrodite	Transcriptome	SRA	SRR11994042	https://www.ncbi.nlm.nih.gov/sra/SRR11994042	Lip	PRJNA637697	SAMN15183528	Transcriptome analysis	Fujian Agriculture and Forestry University
Epidendroideae	Phalaenopsis aphrodite	Transcriptome	SRA	SRR11994041	https://www.ncbi.nlm.nih.gov/sra/SRR11994041	Lip	PRJNA637697	SAMN15183529	Transcriptome analysis	Fujian Agriculture and Forestry University
Epidendroideae	Phalaenopsis aphrodite	Transcriptome	SRA	SRR11994043	https://www.ncbi.nlm.nih.gov/sra/SRR11994043	Column	PRJNA637697	SAMN15183527	Transcriptome analysis	Fujian Agriculture and Forestry University
Epidendroideae	Phalaenopsis aphrodite	Transcriptome	SRA	SRR11994039	https://www.ncbi.nlm.nih.gov/sra/SRR11994039	Root	PRJNA637697	SAMN15183531	Transcriptome analysis	Fujian Agriculture and Forestry University
Epidendroideae	Phalaenopsis aphrodite	Transcriptome	SRA	SRR11994040	https://www.ncbi.nlm.nih.gov/sra/SRR11994040	Lip	PRJNA637697	SAMN15183530	Transcriptome analysis	Fujian Agriculture and Forestry University
Epidendroideae	Phalaenopsis aphrodite	Transcriptome	SRA	SRR11994064	https://www.ncbi.nlm.nih.gov/sra/SRR11994064	Leaf	PRJNA637697	SAMN15183534	Transcriptome analysis	Fujian Agriculture and Forestry University
Epidendroideae	Phalaenopsis aphrodite	Transcriptome	SRA	SRR11994068	https://www.ncbi.nlm.nih.gov/sra/SRR11994068	Sepal	PRJNA637697	SAMN15183522	Transcriptome analysis	Fujian Agriculture and Forestry University
Epidendroideae	Phalaenopsis bellina	Transcriptome	SRA	SRR4343835	https://www.ncbi.nlm.nih.gov/sra/SRR4343835	Fully open flowers	PRJNA345153	SAMN05858654	The total RNA was extracted from the roots, leaves, fully open flowers, and mature flower buds of the mature orchid plants. The strand-specific RNA sequencing libraries were constructed using Illumina Truseq Stranded mRNA Library Preparation Kit and were individually barcoded. All procedures followed protocols provided by the manufacturers.	Academia Sinica
Epidendroideae	Phalaenopsis bellina	Transcriptome	SRA	SRR4343836	https://www.ncbi.nlm.nih.gov/sra/SRR4343836	Large flower buds ( > 1.5 cm)	PRJNA345153	SAMN05858653	The total RNA was extracted from the roots, leaves, fully open flowers, and mature flower buds of the mature orchid plants. The strand-specific RNA sequencing libraries were constructed using Illumina Truseq Stranded mRNA Library Preparation Kit and were individually barcoded. All procedures followed protocols provided by the manufacturers.	Academia Sinica
Epidendroideae	Phalaenopsis bellina	Transcriptome	SRA	SRR4343837	https://www.ncbi.nlm.nih.gov/sra/SRR4343837	Roots	PRJNA345153	SAMN05858651	The total RNA was extracted from the roots, leaves, fully open flowers, and mature flower buds of the mature orchid plants. The strand-specific RNA sequencing libraries were constructed using Illumina Truseq Stranded mRNA Library Preparation Kit and were individually barcoded. All procedures followed protocols provided by the manufacturers.	Academia Sinica
Epidendroideae	Phalaenopsis bellina	Transcriptome	SRA	SRR4343838	https://www.ncbi.nlm.nih.gov/sra/SRR4343838	Leaf	PRJNA345153	SAMN05858647	The total RNA was extracted from the roots, leaves, fully open flowers, and mature flower buds of the mature orchid plants. The strand-specific RNA sequencing libraries were constructed using Illumina Truseq Stranded mRNA Library Preparation Kit and were individually barcoded. All procedures followed protocols provided by the manufacturers.	Academia Sinica
Epidendroideae	Phalaenopsis cornu-cervi	Transcriptome	SRA	SRR8984585	https://www.ncbi.nlm.nih.gov/sra/SRR8984585	flowers	PRJNA540261	SAMN11526357	mRNA enrichment by Oligo (dT) beads; removing rRNA by Ribo-ZeroTM Magnetic Kit (Epicentre). Fragmentation by fragmentation buffer; reverse transcripting by random primers; Second-strand cDNAs by DNA polymerase I, RNase H, dNTP and buffer; purifying of cDNA fragments by QiaQuick PCR extraction kit. The ligation products were size selected by agarose gel electrophoresis, PCR amplified.	South China Agricultural University
Epidendroideae	Phalaenopsis cornu-cervi	Transcriptome	SRA	SRR8984586	https://www.ncbi.nlm.nih.gov/sra/SRR8984586	leaves	PRJNA540261	SAMN11526358	mRNA enrichment by Oligo (dT) beads; removing rRNA by Ribo-ZeroTM Magnetic Kit (Epicentre). Fragmentation by fragmentation buffer; reverse transcripting by random primers; Second-strand cDNAs by DNA polymerase I, RNase H, dNTP and buffer; purifying of cDNA fragments by QiaQuick PCR extraction kit. The ligation products were size selected by agarose gel electrophoresis, PCR amplified.	South China Agricultural University
Epidendroideae	Phalaenopsis equestris	Genome	NCBI	ASM126359v1	https://www.ncbi.nlm.nih.gov/datasets/genome/GCA_001263595.1/		PRJNA192198	SAMN02046388	Sample from Phalaenopsis equestris	Beijing Genome Institute
Epidendroideae	Phalaenopsis equestris	Transcriptome	SRA	SRR2080194	https://sra-pub-run-odp.s3.amazonaws.com/sra/SRR2080194/SRR2080194	root	PRJNA288388	SAMN03799292	Phalaenopsis equestris Transcriptome or Gene expression	The National Orchid Conservation Center of China,
Epidendroideae	Phalaenopsis equestris	Transcriptome	SRA	SRR2080204	https://sra-pub-run-odp.s3.amazonaws.com/sra/SRR2080204/SRR2080204	flower bud	PRJNA288388	SAMN03799301	Phalaenopsis equestris Transcriptome or Gene expression	The National Orchid Conservation Center of China,
Epidendroideae	Phalaenopsis equestris	Transcriptome	SRA	SRR2080202	https://sra-pub-run-odp.s3.amazonaws.com/sra/SRR2080202/SRR2080202	leaf	PRJNA288388	SAMN03799299	Phalaenopsis equestris Transcriptome or Gene expression	The National Orchid Conservation Center of China,
Epidendroideae	Phalaenopsis equestris	Transcriptome	SRA	SRR2080200	https://sra-pub-run-odp.s3.amazonaws.com/sra/SRR2080200/SRR2080200	stem	PRJNA288388	SAMN03799297	Phalaenopsis equestris Transcriptome or Gene expression	The National Orchid Conservation Center of China,
Epidendroideae	Phalaenopsis equestris	Transcriptome	SRA	SRR3606718	https://sra-pub-run-odp.s3.amazonaws.com/sra/SRR3606718/SRR3606718	seed_12d	PRJNA288388	SAMN05185248	Phalaenopsis equestris Transcriptome or Gene expression	The National Orchid Conservation Center of China,
Epidendroideae	Phalaenopsis equestris	Transcriptome	SRA	SRR3606742	https://sra-pub-run-odp.s3.amazonaws.com/sra/SRR3606742/SRR3606742	seed_7d	PRJNA288388	SAMN05185247	Phalaenopsis equestris Transcriptome or Gene expression	The National Orchid Conservation Center of China,
Epidendroideae	Phalaenopsis equestris	Transcriptome	SRA	SRR3606734	https://sra-pub-run-odp.s3.amazonaws.com/sra/SRR3606734/SRR3606734	seed_4d	PRJNA288388	SAMN05185246	Phalaenopsis equestris Transcriptome or Gene expression	The National Orchid Conservation Center of China,
Epidendroideae	Phalaenopsis equestris	Transcriptome	SRA	SRR3602300	https://sra-pub-run-odp.s3.amazonaws.com/sra/SRR3602300/SRR3602300	sepal	PRJNA288388	PRJNA288388	Phalaenopsis equestris Transcriptome or Gene expression	The National Orchid Conservation Center of China,
Epidendroideae	Phalaenopsis equestris	Transcriptome	SRA	SRR3602299	https://sra-pub-run-odp.s3.amazonaws.com/sra/SRR3602299/SRR3602299	petal	PRJNA288388	SAMN05185244	Phalaenopsis equestris Transcriptome or Gene expression	The National Orchid Conservation Center of China,
Epidendroideae	Phalaenopsis equestris	Transcriptome	SRA	SRR3602277	https://sra-pub-run-odp.s3.amazonaws.com/sra/SRR3602277/SRR3602277	plant lip	PRJNA288388	SAMN05185243	Phalaenopsis equestris Transcriptome or Gene expression	The National Orchid Conservation Center of China,
Epidendroideae	Phalaenopsis equestris	Transcriptome	SRA	SRR3600816	https://sra-pub-run-odp.s3.amazonaws.com/sra/SRR3600816/SRR3600816	column	PRJNA288388	SAMN05185242	Phalaenopsis equestris Transcriptome or Gene expression	The National Orchid Conservation Center of China,
Epidendroideae	Phalaenopsis equestris	Transcriptome	SRA	SRR2962604	https://www.ncbi.nlm.nih.gov/sra/SRR2962604	day leaf	PRJNA304321	SAMN04299026	Transcriptome and genome analysis of carbon fixation pathway in land plants: implications for origin and mechanism of CAM in orchids raw sequence reads	The National Orchid Conservation Center of China,
Epidendroideae	Phalaenopsis fasciata	Transcriptome	SRA	SRR8984589	https://www.ncbi.nlm.nih.gov/sra/SRR8984589	flowers	PRJNA540261	SAMN11526353	mRNA enrichment by Oligo (dT) beads; removing rRNA by Ribo-ZeroTM Magnetic Kit (Epicentre). Fragmentation by fragmentation buffer; reverse transcripting by random primers; Second-strand cDNAs by DNA polymerase I, RNase H, dNTP and buffer; purifying of cDNA fragments by QiaQuick PCR extraction kit. The ligation products were size selected by agarose gel electrophoresis, PCR amplified.	South China Agricultural University
Epidendroideae	Phalaenopsis fasciata	Transcriptome	SRA	SRR8984590	https://www.ncbi.nlm.nih.gov/sra/SRR8984590	leaves	PRJNA540261	SAMN11526354	mRNA enrichment by Oligo (dT) beads; removing rRNA by Ribo-ZeroTM Magnetic Kit (Epicentre). Fragmentation by fragmentation buffer; reverse transcripting by random primers; Second-strand cDNAs by DNA polymerase I, RNase H, dNTP and buffer; purifying of cDNA fragments by QiaQuick PCR extraction kit. The ligation products were size selected by agarose gel electrophoresis, PCR amplified.	South China Agricultural University
Epidendroideae	Phalaenopsis javanica	Transcriptome	SRA	SRR8984587	https://www.ncbi.nlm.nih.gov/sra/SRR8984587	flowers	PRJNA540261	SAMN11526355	mRNA enrichment by Oligo (dT) beads; removing rRNA by Ribo-ZeroTM Magnetic Kit (Epicentre). Fragmentation by fragmentation buffer; reverse transcripting by random primers; Second-strand cDNAs by DNA polymerase I, RNase H, dNTP and buffer; purifying of cDNA fragments by QiaQuick PCR extraction kit. The ligation products were size selected by agarose gel electrophoresis, PCR amplified.	South China Agricultural University
Epidendroideae	Phalaenopsis javanica	Transcriptome	SRA	SRR8984588	https://www.ncbi.nlm.nih.gov/sra/SRR8984588	leaves	PRJNA540261	SAMN11526356	mRNA enrichment by Oligo (dT) beads; removing rRNA by Ribo-ZeroTM Magnetic Kit (Epicentre). Fragmentation by fragmentation buffer; reverse transcripting by random primers; Second-strand cDNAs by DNA polymerase I, RNase H, dNTP and buffer; purifying of cDNA fragments by QiaQuick PCR extraction kit. The ligation products were size selected by agarose gel electrophoresis, PCR amplified.	South China Agricultural University
Epidendroideae	Phalaenopsis lueddemanniana	Transcriptome	SRA	SRR4343825	https://www.ncbi.nlm.nih.gov/sra/SRR4343825	Fully open flower	PRJNA345261	SAMN05860317	The total RNA was extracted from the roots, leaves, fully open flowers, mature flower buds, and young flower buds of the mature orchid plants. The strand-specific RNA sequencing libraries were constructed using Illumina Truseq Stranded mRNA Library Preparation Kit and were individually barcoded. All procedures followed protocols provided by the manufacturers.	Academia Sinica
Epidendroideae	Phalaenopsis lueddemanniana	Transcriptome	SRA	SRR4343826	https://www.ncbi.nlm.nih.gov/sra/SRR4343826	Large buds (~ 2 cm)	PRJNA345261	SAMN05860318	The total RNA was extracted from the roots, leaves, fully open flowers, mature flower buds, and young flower buds of the mature orchid plants. The strand-specific RNA sequencing libraries were constructed using Illumina Truseq Stranded mRNA Library Preparation Kit and were individually barcoded. All procedures followed protocols provided by the manufacturers.	Academia Sinica
Epidendroideae	Phalaenopsis lueddemanniana	Transcriptome	SRA	SRR4343827	https://www.ncbi.nlm.nih.gov/sra/SRR4343827	Small buds (~ 0.8cm)	PRJNA345261	SAMN05860319	The total RNA was extracted from the roots, leaves, fully open flowers, mature flower buds, and young flower buds of the mature orchid plants. The strand-specific RNA sequencing libraries were constructed using Illumina Truseq Stranded mRNA Library Preparation Kit and were individually barcoded. All procedures followed protocols provided by the manufacturers.	Academia Sinica
Epidendroideae	Phalaenopsis lueddemanniana	Transcriptome	SRA	SRR4343828	https://www.ncbi.nlm.nih.gov/sra/SRR4343828	Root	PRJNA345261	SAMN05860320	The total RNA was extracted from the roots, leaves, fully open flowers, mature flower buds, and young flower buds of the mature orchid plants. The strand-specific RNA sequencing libraries were constructed using Illumina Truseq Stranded mRNA Library Preparation Kit and were individually barcoded. All procedures followed protocols provided by the manufacturers.	Academia Sinica
Epidendroideae	Phalaenopsis lueddemanniana	Transcriptome	SRA	SRR4343829	https://www.ncbi.nlm.nih.gov/sra/SRR4343829	Leaf	PRJNA345261	SAMN05860330	The total RNA was extracted from the roots, leaves, fully open flowers, mature flower buds, and young flower buds of the mature orchid plants. The strand-specific RNA sequencing libraries were constructed using Illumina Truseq Stranded mRNA Library Preparation Kit and were individually barcoded. All procedures followed protocols provided by the manufacturers.	Academia Sinica
Epidendroideae	Phalaenopsis modesta	Transcriptome	SRA	SRR4343832	https://www.ncbi.nlm.nih.gov/sra/SRR4343832	Fully open flower	PRJNA345263	SAMN05860331	The total RNA was extracted from the fully open flowers, mature flower buds and young flower buds of the mature orchid plants. The strand-specific RNA sequencing libraries were constructed using Illumina Truseq Stranded mRNA Library Preparation Kit and were individually barcoded. All procedures followed protocols provided by the manufacturers.	Academia Sinica
Epidendroideae	Phalaenopsis modesta	Transcriptome	SRA	SRR4343833	https://www.ncbi.nlm.nih.gov/sra/SRR4343833	Large buds (~ 1.2 cm)	PRJNA345263	SAMN05860332	The total RNA was extracted from the fully open flowers, mature flower buds and young flower buds of the mature orchid plants. The strand-specific RNA sequencing libraries were constructed using Illumina Truseq Stranded mRNA Library Preparation Kit and were individually barcoded. All procedures followed protocols provided by the manufacturers.	Academia Sinica
Epidendroideae	Phalaenopsis modesta	Transcriptome	SRA	SRR4343834	https://www.ncbi.nlm.nih.gov/sra/SRR4343834	Small buds (~ 0.6 cm)	PRJNA345263	SAMN05860333	The total RNA was extracted from the fully open flowers, mature flower buds and young flower buds of the mature orchid plants. The strand-specific RNA sequencing libraries were constructed using Illumina Truseq Stranded mRNA Library Preparation Kit and were individually barcoded. All procedures followed protocols provided by the manufacturers.	Academia Sinica
Epidendroideae	Stelis imraei	Transcriptome	SRA	SRR26876836	https://www.ncbi.nlm.nih.gov/sra/SRR26876836	-	PRJNA1037538	SAMN38186579	library prepared following the manufacturers protocol	Royal Botanic Gardens Kew
Epidendroideae	Isochilus linearis	Enrichment	SRA	ERR7622603	https://www.ebi.ac.uk/ena/browser/view/ERR7622603	leaf	PRJEB49299	SAMEA11056254	Data for release 2.0 of the Kew Tree of Life Explorer	Royal Botanical Gardens, Kew
Epidendroideae	Vanda hybrid	Transcriptome	SRA	SRR2064672	https://www.ncbi.nlm.nih.gov/sra/SRR2064672	petal	PRJNA283915	SAMN03657212	Adaxial layer of petal and sepal of Vanda Mimi Palmer were pool together and followed by total RNA extraction. The total RNA was then subjected to polyA+ mRNA isolation and followed by transcriptome cDNA library preparation using ScriptSeq™ v2 RNA-Seq kit. The constructed transcriptome library was further subjected to Next Generation sequencing using MiSeq Illumina platform.	Universiti Malaysia Pahang
Epidendroideae	Vanda hybrid	Transcriptome	SRA	SRR2064673	https://www.ncbi.nlm.nih.gov/sra/SRR2064673	sepal	PRJNA283915	SAMN03657212	Adaxial layer of petal and sepal of Vanda Mimi Palmer were pool together and followed by total RNA extraction. The total RNA was then subjected to polyA+ mRNA isolation and followed by transcriptome cDNA library preparation using ScriptSeq™ v2 RNA-Seq kit. The constructed transcriptome library was further subjected to Next Generation sequencing using MiSeq Illumina platform.	Universiti Malaysia Pahang
Epidendroideae	Diaphananthe bidens	Enrichment	SRA	ERR5033408	https://www.ncbi.nlm.nih.gov/sra/ERR5033408	leaf	PRJEB42299	SAMEA7754388	Data for release 1.0 of the Kew Tree of Life Explorer	Royal Botanical Gardens, Kew
Epidendroideae	Earina autumnalis	Enrichment	SRA	ERR5033242	https://www.ncbi.nlm.nih.gov/sra/ERR5033242	leaf	PRJEB42299	SAMEA7754222	Data for release 1.0 of the Kew Tree of Life Explorer	Royal Botanical Gardens, Kew
Epidendroideae	Calypso bulbosa	Enrichment	SRA	ERR5006143	https://www.ebi.ac.uk/ena/browser/view/ERR5006143	leaf	PRJEB42150	SAMEA7729656	Data for release 1.0 of the Kew Tree of Life Explorer	Royal Botanical Gardens, Kew
Epidendroideae	Cremastra appendiculata	Genome	CNGBdb	CNP0001656	https://db.cngb.org/search/assembly/CNA0050867/		CNP0001656	CNS0344065	Cremastra appendiculata Whole genome assembly		BGI
Epidendroideae	Cremastra appendiculata	Transcriptome	SRA	SRR7275397	https://www.ncbi.nlm.nih.gov/sra/SRR7275397	biennial pseudobulb sprouting	PRJNA474994	SAMN09378482	RNA-seq of Cremastra appendiculata lateral buds in different developemental stage	Guizhou University
Epidendroideae	Cremastra appendiculata	Transcriptome	SRA	SRR7275398	https://www.ncbi.nlm.nih.gov/sra/SRR7275398	biennial pseudobulb sprouting	PRJNA474994	SAMN09378483	RNA-seq of Cremastra appendiculata lateral buds in different developemental stage	Guizhou University
Epidendroideae	Cremastra appendiculata	Transcriptome	SRA	SRR7275399	https://www.ncbi.nlm.nih.gov/sra/SRR7275399	biennial pseudobulb transition	PRJNA474994	SAMN09378478	RNA-seq of Cremastra appendiculata lateral buds in different developemental stage	Guizhou University
Epidendroideae	Cremastra appendiculata	Transcriptome	SRA	SRR7275400	https://www.ncbi.nlm.nih.gov/sra/SRR7275400	biennial pseudobulb transition	PRJNA474994	SAMN09378479	RNA-seq of Cremastra appendiculata lateral buds in different developemental stage	Guizhou University
Epidendroideae	Cremastra appendiculata	Transcriptome	SRA	SRR7275401	https://www.ncbi.nlm.nih.gov/sra/SRR7275401	biennial pseudobulb dormancy	PRJNA474994	SAMN09378476	RNA-seq of Cremastra appendiculata lateral buds in different developemental stage	Guizhou University
Epidendroideae	Cremastra appendiculata	Transcriptome	SRA	SRR7275402	https://www.ncbi.nlm.nih.gov/sra/SRR7275402	biennial pseudobulb dormancy	PRJNA474994	SAMN09378477	RNA-seq of Cremastra appendiculata lateral buds in different developemental stage	Guizhou University
Epidendroideae	Cremastra appendiculata	Transcriptome	SRA	SRR7275403	https://www.ncbi.nlm.nih.gov/sra/SRR7275403	annual pseudobulb Germination	PRJNA474994	SAMN09378474	RNA-seq of Cremastra appendiculata lateral buds in different developemental stage	Guizhou University
Epidendroideae	Cremastra appendiculata	Transcriptome	SRA	SRR7275404	https://www.ncbi.nlm.nih.gov/sra/SRR7275404	biennial pseudobulb dormancy	PRJNA474994	SAMN09378475	RNA-seq of Cremastra appendiculata lateral buds in different developemental stage	Guizhou University
Epidendroideae	Cremastra appendiculata	Transcriptome	SRA	SRR7275405	https://www.ncbi.nlm.nih.gov/sra/SRR7275405	annual pseudobulb Germination	PRJNA474994	SAMN09378472	RNA-seq of Cremastra appendiculata lateral buds in different developemental stage	Guizhou University
Epidendroideae	Cremastra appendiculata	Transcriptome	SRA	SRR7275406	https://www.ncbi.nlm.nih.gov/sra/SRR7275406	annual pseudobulb Germination	PRJNA474994	SAMN09378473	RNA-seq of Cremastra appendiculata lateral buds in different developemental stage	Guizhou University
Epidendroideae	Cremastra appendiculata	Transcriptome	SRA	SRR7275407	https://www.ncbi.nlm.nih.gov/sra/SRR7275407	biennial pseudobulb transition	PRJNA474994	SAMN09378480	RNA-seq of Cremastra appendiculata lateral buds in different developemental stage	Guizhou University
Epidendroideae	Cremastra appendiculata	Transcriptome	SRA	SRR7275408	https://www.ncbi.nlm.nih.gov/sra/SRR7275408	biennial pseudobulb sprouting	PRJNA474994	SAMN09378481	RNA-seq of Cremastra appendiculata lateral buds in different developemental stage	Guizhou University
Epidendroideae	Coelia triptera	Enrichment	SRA	ERR5033238	https://www.ncbi.nlm.nih.gov/sra/ERR5033238	leaf	PRJEB42299	SAMEA7754218	Data for release 1.0 of the Kew Tree of Life Explorer	Royal Botanical Gardens, Kew
Epidendroideae	Arpophyllum giganteum	Enrichment	SRA	SRR10438187	https://www.ncbi.nlm.nih.gov/sra/SRR10438187	leaf	PRJNA589279	SAMN13279624	Genomic DNA was fragmented to 300800 bp. Adapters and indexes were linked using a modification of the protocol Meyer and Kircher (2010, http://cshprotocols.cshlp.org/content/2010/6/pdb.prot5448)	Instituto de Biologia, UNAM
Epidendroideae	Barkeria melanocaulon	Enrichment	SRA	SRR10438176	https://www.ncbi.nlm.nih.gov/sra/SRR10438176	leaf	PRJNA589279	SAMN13279625	Genomic DNA was fragmented to 300800 bp. Adapters and indexes were linked using a modification of the protocol Meyer and Kircher (2010, http://cshprotocols.cshlp.org/content/2010/6/pdb.prot5448)	Instituto de Biologia, UNAM
Epidendroideae	Epidendrum puniceoluteum	Transcriptome	SRA	SRR13069815	https://www.ncbi.nlm.nih.gov/sra/SRR13069815	root tissues	PRJNA678229	SAMN16790594	cDNA libraries were constructed using the TruSeq RNA Sample Prep Kit v.2. A total of 32 samples were individually barcoded and paired-end sequenced on a single lane of the Illumina NovaSeq 6000 system	University of Campinas
Epidendroideae	Epidendrum puniceoluteum	Transcriptome	SRA	SRR13069816	https://www.ncbi.nlm.nih.gov/sra/SRR13069816	root tissues	PRJNA678229	SAMN16790593	cDNA libraries were constructed using the TruSeq RNA Sample Prep Kit v.2. A total of 32 samples were individually barcoded and paired-end sequenced on a single lane of the Illumina NovaSeq 6000 system	University of Campinas
Epidendroideae	Epidendrum fulgens x Epidendrum puniceoluteum	Transcriptome	SRA	SRR13069817	https://www.ncbi.nlm.nih.gov/sra/SRR13069817	root tissues	PRJNA678229	SAMN16790592	cDNA libraries were constructed using the TruSeq RNA Sample Prep Kit v.2. A total of 32 samples were individually barcoded and paired-end sequenced on a single lane of the Illumina NovaSeq 6000 system	University of Campinas
Epidendroideae	Epidendrum fulgens	Transcriptome	SRA	SRR13069818	https://www.ncbi.nlm.nih.gov/sra/SRR13069818	root tissues	PRJNA678229	SAMN16790591	cDNA libraries were constructed using the TruSeq RNA Sample Prep Kit v.2. A total of 32 samples were individually barcoded and paired-end sequenced on a single lane of the Illumina NovaSeq 6000 system	University of Campinas
Epidendroideae	Epidendrum puniceoluteum	Transcriptome	SRA	SRR13069819	https://www.ncbi.nlm.nih.gov/sra/SRR13069819	root tissues	PRJNA678229	SAMN16790590	cDNA libraries were constructed using the TruSeq RNA Sample Prep Kit v.2. A total of 32 samples were individually barcoded and paired-end sequenced on a single lane of the Illumina NovaSeq 6000 system	University of Campinas
Epidendroideae	Epidendrum fulgens x Epidendrum puniceoluteum	Transcriptome	SRA	SRR13069820	https://www.ncbi.nlm.nih.gov/sra/SRR13069820	root tissues	PRJNA678229	SAMN16790590	cDNA libraries were constructed using the TruSeq RNA Sample Prep Kit v.2. A total of 32 samples were individually barcoded and paired-end sequenced on a single lane of the Illumina NovaSeq 6000 system	University of Campinas
Epidendroideae	Epidendrum puniceoluteum	Transcriptome	SRA	SRR13069821	https://www.ncbi.nlm.nih.gov/sra/SRR13069821	root tissues	PRJNA678229	SAMN16790616	cDNA libraries were constructed using the TruSeq RNA Sample Prep Kit v.2. A total of 32 samples were individually barcoded and paired-end sequenced on a single lane of the Illumina NovaSeq 6000 system	University of Campinas
Epidendroideae	Epidendrum puniceoluteum	Transcriptome	SRA	SRR13069822	https://www.ncbi.nlm.nih.gov/sra/SRR13069822	root tissues	PRJNA678229	SAMN16790615	cDNA libraries were constructed using the TruSeq RNA Sample Prep Kit v.2. A total of 32 samples were individually barcoded and paired-end sequenced on a single lane of the Illumina NovaSeq 6000 system	University of Campinas
Epidendroideae	Epidendrum fulgens	Transcriptome	SRA	SRR13069823	https://www.ncbi.nlm.nih.gov/sra/SRR13069823	root tissues	PRJNA678229	SAMN16790588	cDNA libraries were constructed using the TruSeq RNA Sample Prep Kit v.2. A total of 32 samples were individually barcoded and paired-end sequenced on a single lane of the Illumina NovaSeq 6000 system	University of Campinas
Epidendroideae	Epidendrum puniceoluteum	Transcriptome	SRA	SRR13069824	https://www.ncbi.nlm.nih.gov/sra/SRR13069824	root tissues	PRJNA678229	SAMN16790614	cDNA libraries were constructed using the TruSeq RNA Sample Prep Kit v.2. A total of 32 samples were individually barcoded and paired-end sequenced on a single lane of the Illumina NovaSeq 6000 system	University of Campinas
Epidendroideae	Epidendrum puniceoluteum	Transcriptome	SRA	SRR13069825	https://www.ncbi.nlm.nih.gov/sra/SRR13069825	root tissues	PRJNA678229	SAMN16790613	cDNA libraries were constructed using the TruSeq RNA Sample Prep Kit v.2. A total of 32 samples were individually barcoded and paired-end sequenced on a single lane of the Illumina NovaSeq 6000 system	University of Campinas
Epidendroideae	Epidendrum puniceoluteum	Transcriptome	SRA	SRR13069826	https://www.ncbi.nlm.nih.gov/sra/SRR13069826	root tissues	PRJNA678229	SAMN16790612	cDNA libraries were constructed using the TruSeq RNA Sample Prep Kit v.2. A total of 32 samples were individually barcoded and paired-end sequenced on a single lane of the Illumina NovaSeq 6000 system	University of Campinas
Epidendroideae	Epidendrum fulgens x Epidendrum puniceoluteum	Transcriptome	SRA	SRR13069827	https://www.ncbi.nlm.nih.gov/sra/SRR13069827	root tissues	PRJNA678229	SAMN16790611	cDNA libraries were constructed using the TruSeq RNA Sample Prep Kit v.2. A total of 32 samples were individually barcoded and paired-end sequenced on a single lane of the Illumina NovaSeq 6000 system	University of Campinas
Epidendroideae	Epidendrum puniceoluteum	Transcriptome	SRA	SRR13069828	https://www.ncbi.nlm.nih.gov/sra/SRR13069828	root tissues	PRJNA678229	SAMN16790610	cDNA libraries were constructed using the TruSeq RNA Sample Prep Kit v.2. A total of 32 samples were individually barcoded and paired-end sequenced on a single lane of the Illumina NovaSeq 6000 system	University of Campinas
Epidendroideae	Epidendrum puniceoluteum	Transcriptome	SRA	SRR13069829	https://www.ncbi.nlm.nih.gov/sra/SRR13069829	root tissues	PRJNA678229	SAMN16790609	cDNA libraries were constructed using the TruSeq RNA Sample Prep Kit v.2. A total of 32 samples were individually barcoded and paired-end sequenced on a single lane of the Illumina NovaSeq 6000 system	University of Campinas..
Epidendroideae	Epidendrum puniceoluteum	Transcriptome	SRA	SRR13069830	https://www.ncbi.nlm.nih.gov/sra/SRR13069830	root tissues	PRJNA678229	SAMN16790608	cDNA libraries were constructed using the TruSeq RNA Sample Prep Kit v.2. A total of 32 samples were individually barcoded and paired-end sequenced on a single lane of the Illumina NovaSeq 6000 system	University of Campinas
Epidendroideae	Epidendrum puniceoluteum	Transcriptome	SRA	SRR13069831	https://www.ncbi.nlm.nih.gov/sra/SRR13069831	root tissues	PRJNA678229	SAMN16790607	cDNA libraries were constructed using the TruSeq RNA Sample Prep Kit v.2. A total of 32 samples were individually barcoded and paired-end sequenced on a single lane of the Illumina NovaSeq 6000 system	University of Campinas
Epidendroideae	Epidendrum fulgens	Transcriptome	SRA	SRR13069832	https://www.ncbi.nlm.nih.gov/sra/SRR13069832	root tissues	PRJNA678229	SAMN16790606	cDNA libraries were constructed using the TruSeq RNA Sample Prep Kit v.2. A total of 32 samples were individually barcoded and paired-end sequenced on a single lane of the Illumina NovaSeq 6000 system	University of Campinas
Epidendroideae	Epidendrum fulgens x Epidendrum puniceoluteum	Transcriptome	SRA	SRR13069833	https://www.ncbi.nlm.nih.gov/sra/SRR13069833	root tissues	PRJNA678229	SAMN16790605	cDNA libraries were constructed using the TruSeq RNA Sample Prep Kit v.2. A total of 32 samples were individually barcoded and paired-end sequenced on a single lane of the Illumina NovaSeq 6000 system	University of Campinas
Epidendroideae	Epidendrum fulgens	Transcriptome	SRA	SRR13069834	https://www.ncbi.nlm.nih.gov/sra/SRR13069834	root tissues	PRJNA678229	SAMN16790587	cDNA libraries were constructed using the TruSeq RNA Sample Prep Kit v.2. A total of 32 samples were individually barcoded and paired-end sequenced on a single lane of the Illumina NovaSeq 6000 system	University of Campinas
Epidendroideae	Epidendrum fulgens x Epidendrum puniceoluteum	Transcriptome	SRA	SRR13069835	https://www.ncbi.nlm.nih.gov/sra/SRR13069835	root tissues	PRJNA678229	SAMN16790604	cDNA libraries were constructed using the TruSeq RNA Sample Prep Kit v.2. A total of 32 samples were individually barcoded and paired-end sequenced on a single lane of the Illumina NovaSeq 6000 system	University of Campinas
Epidendroideae	Epidendrum fulgens	Transcriptome	SRA	SRR13069836	https://www.ncbi.nlm.nih.gov/sra/SRR13069836	root tissues	PRJNA678229	SAMN16790603	cDNA libraries were constructed using the TruSeq RNA Sample Prep Kit v.2. A total of 32 samples were individually barcoded and paired-end sequenced on a single lane of the Illumina NovaSeq 6000 system	University of Campinas
Epidendroideae	Epidendrum fulgens	Transcriptome	SRA	SRR13069837	https://www.ncbi.nlm.nih.gov/sra/SRR13069837	root tissues	PRJNA678229	SAMN16790602	cDNA libraries were constructed using the TruSeq RNA Sample Prep Kit v.2. A total of 32 samples were individually barcoded and paired-end sequenced on a single lane of the Illumina NovaSeq 6000 system	University of Campinas
Epidendroideae	Epidendrum fulgens	Transcriptome	SRA	SRR13069838	https://www.ncbi.nlm.nih.gov/sra/SRR13069838	root tissues	PRJNA678229	SAMN16790601	cDNA libraries were constructed using the TruSeq RNA Sample Prep Kit v.2. A total of 32 samples were individually barcoded and paired-end sequenced on a single lane of the Illumina NovaSeq 6000 system	University of Campinas
Epidendroideae	Epidendrum fulgens	Transcriptome	SRA	SRR13069839	https://www.ncbi.nlm.nih.gov/sra/SRR13069839	root tissues	PRJNA678229	SAMN16790600	cDNA libraries were constructed using the TruSeq RNA Sample Prep Kit v.2. A total of 32 samples were individually barcoded and paired-end sequenced on a single lane of the Illumina NovaSeq 6000 system	University of Campinas
Epidendroideae	Epidendrum fulgens	Transcriptome	SRA	SRR13069840	https://www.ncbi.nlm.nih.gov/sra/SRR13069840	root tissues	PRJNA678229	SAMN16790599	cDNA libraries were constructed using the TruSeq RNA Sample Prep Kit v.2. A total of 32 samples were individually barcoded and paired-end sequenced on a single lane of the Illumina NovaSeq 6000 system	University of Campinas
Epidendroideae	Epidendrum fulgens x Epidendrum puniceoluteum	Transcriptome	SRA	SRR13069841	https://www.ncbi.nlm.nih.gov/sra/SRR13069841	root tissues	PRJNA678229	SAMN16790598	cDNA libraries were constructed using the TruSeq RNA Sample Prep Kit v.2. A total of 32 samples were individually barcoded and paired-end sequenced on a single lane of the Illumina NovaSeq 6000 system	University of Campinas
Epidendroideae	Epidendrum puniceoluteum	Transcriptome	SRA	SRR13069842	https://www.ncbi.nlm.nih.gov/sra/SRR13069842	root tissues	PRJNA678229	SAMN16790597	cDNA libraries were constructed using the TruSeq RNA Sample Prep Kit v.2. A total of 32 samples were individually barcoded and paired-end sequenced on a single lane of the Illumina NovaSeq 6000 system	University of Campinas
Epidendroideae	Epidendrum puniceoluteum	Transcriptome	SRA	SRR13069843	https://www.ncbi.nlm.nih.gov/sra/SRR13069843	root tissues	PRJNA678229	SAMN16790596	cDNA libraries were constructed using the TruSeq RNA Sample Prep Kit v.2. A total of 32 samples were individually barcoded and paired-end sequenced on a single lane of the Illumina NovaSeq 6000 system	University of Campinas
Epidendroideae	Epidendrum fulgens x Epidendrum puniceoluteum	Transcriptome	SRA	SRR13069844	https://www.ncbi.nlm.nih.gov/sra/SRR13069844	root tissues	PRJNA678229	SAMN16790595	cDNA libraries were constructed using the TruSeq RNA Sample Prep Kit v.2. A total of 32 samples were individually barcoded and paired-end sequenced on a single lane of the Illumina NovaSeq 6000 system	University of Campinas
Epidendroideae	Epidendrum fulgens	Transcriptome	SRA	SRR13069845	https://www.ncbi.nlm.nih.gov/sra/SRR13069845	root tissues	PRJNA678229	SAMN16790586	cDNA libraries were constructed using the TruSeq RNA Sample Prep Kit v.2. A total of 32 samples were individually barcoded and paired-end sequenced on a single lane of the Illumina NovaSeq 6000 system	University of Campinas..
Epidendroideae	Epidendrum fulgens	Transcriptome	SRA	SRR13069846	https://www.ncbi.nlm.nih.gov/sra/SRR13069846	root tissues	PRJNA678229	SAMN16790586	cDNA libraries were constructed using the TruSeq RNA Sample Prep Kit v.2. A total of 32 samples were individually barcoded and paired-end sequenced on a single lane of the Illumina NovaSeq 6000 system	University of Campinas
Epidendroideae	Andinia erepsis	Enrichment	SRA	SRR11027986	https://www.ncbi.nlm.nih.gov/sra/SRR11027986	leaf	PRJNA604559	SAMN13973737	Library preparation followed the NEBNext Ultra DNA Library Prep Kit for Illumina protocol (New England Biolabs, Ipswich, MA, USA), but the amount of all solutions was reduced by half, and purification the QIAquick PCR Purification kit (Qiagen, Venlo, Netherlands) protocol.	Institute of Botany of the Czech Academy of Sciences
Epidendroideae	Dilomilis montana	Enrichment	SRA	SRR11028172	https://www.ncbi.nlm.nih.gov/sra/SRR11028172	leaf	PRJNA604559	SAMN13973764	Library preparation followed the NEBNext Ultra DNA Library Prep Kit for Illumina protocol (New England Biolabs, Ipswich, MA, USA), but the amount of all solutions was reduced by half, and purification the QIAquick PCR Purification kit (Qiagen, Venlo, Netherlands) protocol.	Institute of Botany of the Czech Academy of Sciences
Epidendroideae	Draconanthes bufonis	Enrichment	SRA	SRR11028167	https://www.ncbi.nlm.nih.gov/sra/SRR11028167	leaf	PRJNA604559	SAMN13973769	Library preparation followed the NEBNext Ultra DNA Library Prep Kit for Illumina protocol (New England Biolabs, Ipswich, MA, USA), but the amount of all solutions was reduced by half, and purification the QIAquick PCR Purification kit (Qiagen, Venlo, Netherlands) protocol.	Institute of Botany of the Czech Academy of Sciences
Epidendroideae	Echinosepala aspasicensis	Enrichment	SRA	SRR11028126	https://www.ncbi.nlm.nih.gov/sra/SRR11028126	leaf	PRJNA604559	SAMN13973807	Library preparation followed the NEBNext Ultra DNA Library Prep Kit for Illumina protocol (New England Biolabs, Ipswich, MA, USA), but the amount of all solutions was reduced by half, and purification the QIAquick PCR Purification kit (Qiagen, Venlo, Netherlands) protocol.	Institute of Botany of the Czech Academy of Sciences
Epidendroideae	Frondaria caulescens	Enrichment	SRA	SRR11028123	https://www.ncbi.nlm.nih.gov/sra/SRR11028123	leaf	PRJNA604559	SAMN13973809	Library preparation followed the NEBNext Ultra DNA Library Prep Kit for Illumina protocol (New England Biolabs, Ipswich, MA, USA), but the amount of all solutions was reduced by half, and purification the QIAquick PCR Purification kit (Qiagen, Venlo, Netherlands) protocol.	Institute of Botany of the Czech Academy of Sciences
Epidendroideae	Gravendeelia chamaelepanthes	Enrichment	SRA	SRR11028121	https://www.ncbi.nlm.nih.gov/sra/SRR11028121	leaf	PRJNA604559	SAMN13973811	Library preparation followed the NEBNext Ultra DNA Library Prep Kit for Illumina protocol (New England Biolabs, Ipswich, MA, USA), but the amount of all solutions was reduced by half, and purification the QIAquick PCR Purification kit (Qiagen, Venlo, Netherlands) protocol.	Institute of Botany of the Czech Academy of Sciences
Epidendroideae	Lankesteriana muricaudata	Enrichment	SRA	SRR11028211	https://www.ncbi.nlm.nih.gov/sra/SRR11028211	leaf	PRJNA604559	SAMN13973814	Library preparation followed the NEBNext Ultra DNA Library Prep Kit for Illumina protocol (New England Biolabs, Ipswich, MA, USA), but the amount of all solutions was reduced by half, and purification the QIAquick PCR Purification kit (Qiagen, Venlo, Netherlands) protocol.	Institute of Botany of the Czech Academy of Sciences
Epidendroideae	Neocogniauxia hexaptera	Enrichment	SRA	SRR11028060	https://www.ncbi.nlm.nih.gov/sra/SRR11028060	leaf	PRJNA604559	SAMN13973886	Library preparation followed the NEBNext Ultra DNA Library Prep Kit for Illumina protocol (New England Biolabs, Ipswich, MA, USA), but the amount of all solutions was reduced by half, and purification the QIAquick PCR Purification kit (Qiagen, Venlo, Netherlands) protocol.	Institute of Botany of the Czech Academy of Sciences
Epidendroideae	Octomeria estrellensis	Enrichment	SRA	SRR11028055	https://www.ncbi.nlm.nih.gov/sra/SRR11028055	leaf	PRJNA604559	SAMN13973891	Library preparation followed the NEBNext Ultra DNA Library Prep Kit for Illumina protocol (New England Biolabs, Ipswich, MA, USA), but the amount of all solutions was reduced by half, and purification the QIAquick PCR Purification kit (Qiagen, Venlo, Netherlands) protocol.	Institute of Botany of the Czech Academy of Sciences
Epidendroideae	Opilionanthe manningii	Enrichment	SRA	SRR11028050	https://www.ncbi.nlm.nih.gov/sra/SRR11028050	leaf	PRJNA604559	SAMN13973895	Library preparation followed the NEBNext Ultra DNA Library Prep Kit for Illumina protocol (New England Biolabs, Ipswich, MA, USA), but the amount of all solutions was reduced by half, and purification the QIAquick PCR Purification kit (Qiagen, Venlo, Netherlands) protocol.	Institute of Botany of the Czech Academy of Sciences
Epidendroideae	Pabstiella ephemera	Enrichment	SRA	SRR11028045	https://www.ncbi.nlm.nih.gov/sra/SRR11028045	leaf	PRJNA604559	SAMN13973900	Library preparation followed the NEBNext Ultra DNA Library Prep Kit for Illumina protocol (New England Biolabs, Ipswich, MA, USA), but the amount of all solutions was reduced by half, and purification the QIAquick PCR Purification kit (Qiagen, Venlo, Netherlands) protocol.	Institute of Botany of the Czech Academy of Sciences
Epidendroideae	Pendusalpinx dependens	Enrichment	SRA	SRR11028037	https://www.ncbi.nlm.nih.gov/sra/SRR11028037	leaf	PRJNA604559	SAMN13973907	Library preparation followed the NEBNext Ultra DNA Library Prep Kit for Illumina protocol (New England Biolabs, Ipswich, MA, USA), but the amount of all solutions was reduced by half, and purification the QIAquick PCR Purification kit (Qiagen, Venlo, Netherlands) protocol.	Institute of Botany of the Czech Academy of Sciences
Epidendroideae	Tubella dalstroemii	Enrichment	SRA	SRR11028226	https://www.ncbi.nlm.nih.gov/sra/SRR11028226	leaf	PRJNA604559	SAMN13974064	Library preparation followed the NEBNext Ultra DNA Library Prep Kit for Illumina protocol (New England Biolabs, Ipswich, MA, USA), but the amount of all solutions was reduced by half, and purification the QIAquick PCR Purification kit (Qiagen, Venlo, Netherlands) protocol.	Institute of Botany of the Czech Academy of Sciences
Epidendroideae	Nemaconia striata	Enrichment	SRA	SRR11028061	https://www.ncbi.nlm.nih.gov/sra/SRR11028061	leaf	PRJNA604559	SAMN13973885	Library preparation followed the NEBNext Ultra DNA Library Prep Kit for Illumina protocol (New England Biolabs, Ipswich, MA, USA), but the amount of all solutions was reduced by half, and purification the QIAquick PCR Purification kit (Qiagen, Venlo, Netherlands) protocol.	Institute of Botany of the Czech Academy of Sciences
Epidendroideae	Coeliopsis hyacinthosma	Enrichment	SRA	ERR5033258	https://www.ncbi.nlm.nih.gov/sra/ERR5033258	leaf	PRJEB42299	SAMEA7754238	Data for release 1.0 of the Kew Tree of Life Explorer	Royal Botanical Gardens, Kew
Epidendroideae	Cymbidium atropurpureum	Transcriptome	SRA	SRR2976606	https://www.ncbi.nlm.nih.gov/sra/SRR2976606	leaf	PRJNA304321	SAMN04320551	Transcriptome and genome analysis of carbon fixation pathway in land plants: implications for origin and mechanism of CAM in orchids raw sequence reads	The National Orchid Conservation Center of China,
Epidendroideae	Cymbidium dayanum	WGS	SRA	SRR14099161	https://www.ncbi.nlm.nih.gov/sra/SRR14099161	leaf	PRJNA718379	SAMN18529936	Cymbidium dayanum complete chloroplast genome	Guizhou Academy of Agricultural Sciences
Epidendroideae	Cymbidium ensifolium	Genome	NGDC	GWHBCII00000000	https://ngdc.cncb.ac.cn/gwh/Assembly/20686/show		PRJCA005355	SAMC383359	Plant Sample of Cymbidium ensifolium	College of Art and Landscape Architecture, Fujian Agriculture and Forestry University
Epidendroideae	Cymbidium ensifolium	Transcriptome	SRA	CRR290995	ftp://download.big.ac.cn/gsa/CRA004351/CRR290995/CRR290995_f1.fq.gz; ftp://download.big.ac.cn/gsa/CRA004351/CRR290995/CRR290995_r2.fq.gz	sepal	PRJCA005426	SAMC391651	Illumina seq of sepal: wild-type C. ensifolium	Fujian Agriculture and Forestry University
Epidendroideae	Cymbidium ensifolium	Transcriptome	SRA	CRR290996	ftp://download.big.ac.cn/gsa/CRA004351/CRR290996/CRR290996_f1.fq.gz; ftp://download.big.ac.cn/gsa/CRA004351/CRR290996/CRR290996_r2.fq.gz	sepal	PRJCA005426	SAMC391651	Illumina seq of sepal: wild-type C. ensifolium	Fujian Agriculture and Forestry University
Epidendroideae	Cymbidium ensifolium	Transcriptome	SRA	CRR290997	ftp://download.big.ac.cn/gsa/CRA004351/CRR290997/CRR290997_f1.fq.gz; ftp://download.big.ac.cn/gsa/CRA004351/CRR290997/CRR290997_r2.fq.gz	sepal	PRJCA005426	SAMC391651	Illumina seq of sepal: wild-type C. ensifolium	Fujian Agriculture and Forestry University
Epidendroideae	Cymbidium ensifolium	Transcriptome	SRA	CRR290998	ftp://download.big.ac.cn/gsa/CRA004351/CRR290998/CRR290998_f1.fq.gz; ftp://download.big.ac.cn/gsa/CRA004351/CRR290998/CRR290998_r2.fq.gz	petal	PRJCA005426	SAMC391652	Illumina seq of petal: wild-type C. ensifolium	Fujian Agriculture and Forestry University
Epidendroideae	Cymbidium ensifolium	Transcriptome	SRA	CRR290999	ftp://download.big.ac.cn/gsa/CRA004351/CRR290999/CRR290999_f1.fq.gz; ftp://download.big.ac.cn/gsa/CRA004351/CRR290999/CRR290999_r2.fq.gz	petal	PRJCA005426	SAMC391652	Illumina seq of petal: wild-type C. ensifolium	Fujian Agriculture and Forestry University
Epidendroideae	Cymbidium ensifolium	Transcriptome	SRA	CRR291000	ftp://download.big.ac.cn/gsa/CRA004351/CRR291000/CRR291000_f1.fq.gz; ftp://download.big.ac.cn/gsa/CRA004351/CRR291000/CRR291000_r2.fq.gz	petal	PRJCA005426	SAMC391652	Illumina seq of petal: wild-type C. ensifolium	Fujian Agriculture and Forestry University
Epidendroideae	Cymbidium ensifolium	Transcriptome	SRA	CRR291001	ftp://download.big.ac.cn/gsa/CRA004351/CRR291001/CRR291001_f1.fq.gz; ftp://download.big.ac.cn/gsa/CRA004351/CRR291001/CRR291001_r2.fq.gz	lip	PRJCA005426	SAMC391653	Illumina seq of lip: wild-type C. ensifolium	Fujian Agriculture and Forestry University
Epidendroideae	Cymbidium ensifolium	Transcriptome	SRA	CRR291002	ftp://download.big.ac.cn/gsa/CRA004351/CRR291002/CRR291002_f1.fq.gz; ftp://download.big.ac.cn/gsa/CRA004351/CRR291002/CRR291002_r2.fq.gz	lip	PRJCA005426	SAMC391653	Illumina seq of lip: wild-type C. ensifolium	Fujian Agriculture and Forestry University
Epidendroideae	Cymbidium ensifolium	Transcriptome	SRA	CRR291003	ftp://download.big.ac.cn/gsa/CRA004351/CRR291003/CRR291003_f1.fq.gz; ftp://download.big.ac.cn/gsa/CRA004351/CRR291003/CRR291003_r2.fq.gz	lip	PRJCA005426	SAMC391653	Illumina seq of lip: wild-type C. ensifolium	Fujian Agriculture and Forestry University
Epidendroideae	Cymbidium ensifolium	Transcriptome	SRA	CRR291004	ftp://download.big.ac.cn/gsa/CRA004351/CRR291004/CRR291004_f1.fq.gz; ftp://download.big.ac.cn/gsa/CRA004351/CRR291004/CRR291004_r2.fq.gz	column	PRJCA005426	SAMC391654	Illumina seq of column: wild-type C. ensifolium	Fujian Agriculture and Forestry University
Epidendroideae	Cymbidium ensifolium	Transcriptome	SRA	CRR291005	ftp://download.big.ac.cn/gsa/CRA004351/CRR291005/CRR291005_f1.fq.gz; ftp://download.big.ac.cn/gsa/CRA004351/CRR291005/CRR291005_r2.fq.gz	column	PRJCA005426	SAMC391654	Illumina seq of column: wild-type C. ensifolium	Fujian Agriculture and Forestry University
Epidendroideae	Cymbidium ensifolium	Transcriptome	SRA	CRR291006	ftp://download.big.ac.cn/gsa/CRA004351/CRR291006/CRR291006_f1.fq.gz; ftp://download.big.ac.cn/gsa/CRA004351/CRR291006/CRR291006_r2.fq.gz	column	PRJCA005426	SAMC391654	Illumina seq of column: wild-type C. ensifolium	Fujian Agriculture and Forestry University
Epidendroideae	Cymbidium ensifolium	Transcriptome	SRA	CRR291007	ftp://download.big.ac.cn/gsa/CRA004351/CRR291007/CRR291007_f1.fq.gz; ftp://download.big.ac.cn/gsa/CRA004351/CRR291007/CRR291007_r2.fq.gz	Sepal	PRJCA005426	SAMC391655	Cen_R_Sepal1-1	Fujian Agriculture and Forestry University
Epidendroideae	Cymbidium ensifolium	Transcriptome	SRA	CRR291008	ftp://download.big.ac.cn/gsa/CRA004351/CRR291008/CRR291008_f1.fq.gz; ftp://download.big.ac.cn/gsa/CRA004351/CRR291008/CRR291008_r2.fq.gz	Petal	PRJCA005426	SAMC391656	Cen_R_Petal1-1	Fujian Agriculture and Forestry University
Epidendroideae	Cymbidium ensifolium	Transcriptome	SRA	CRR291009	ftp://download.big.ac.cn/gsa/CRA004351/CRR291009/CRR291009_f1.fq.gz; ftp://download.big.ac.cn/gsa/CRA004351/CRR291009/CRR291009_r2.fq.gz	Lip	PRJCA005426	SAMC391657	Cen_R_Lip1-2	Fujian Agriculture and Forestry University
Epidendroideae	Cymbidium ensifolium	Transcriptome	SRA	CRR291010	ftp://download.big.ac.cn/gsa/CRA004351/CRR291010/CRR291010_f1.fq.gz; ftp://download.big.ac.cn/gsa/CRA004351/CRR291010/CRR291010_r2.fq.gz	Column	PRJCA005426	SAMC391658	Cen_R_Column1-3	Fujian Agriculture and Forestry University
Epidendroideae	Cymbidium ensifolium	Transcriptome	SRA	CRR291011	ftp://download.big.ac.cn/gsa/CRA004351/CRR291011/CRR291011_f1.fq.gz; ftp://download.big.ac.cn/gsa/CRA004351/CRR291011/CRR291011_r2.fq.gz	flower buds (1–10 mm long) of the branched inflorescence mutant	PRJCA005426	SAMC391659	inflorescence	Fujian Agriculture and Forestry University
Epidendroideae	Cymbidium ensifolium	Transcriptome	SRA	CRR291012	ftp://download.big.ac.cn/gsa/CRA004351/CRR291012/CRR291012_f1.fq.gz; ftp://download.big.ac.cn/gsa/CRA004351/CRR291012/CRR291012_r2.fq.gz	flower buds (1–10 mm long) of the branched inflorescence mutant	PRJCA005426	SAMC391659	inflorescence	Fujian Agriculture and Forestry University
Epidendroideae	Cymbidium ensifolium	Transcriptome	SRA	CRR291013	ftp://download.big.ac.cn/gsa/CRA004351/CRR291013/CRR291013_f1.fq.gz; ftp://download.big.ac.cn/gsa/CRA004351/CRR291013/CRR291013_r2.fq.gz	flower buds (1–10 mm long) of the branched inflorescence mutant	PRJCA005426	SAMC391659	inflorescence	Fujian Agriculture and Forestry University
Epidendroideae	Cymbidium ensifolium	Transcriptome	SRA	CRR291014	ftp://download.big.ac.cn/gsa/CRA004351/CRR291014/CRR291014_f1.fq.gz; ftp://download.big.ac.cn/gsa/CRA004351/CRR291014/CRR291014_r2.fq.gz	flower buds (1–10 mm long) of the branched inflorescence wild type	PRJCA005426	SAMC391660	flower bud	Fujian Agriculture and Forestry University
Epidendroideae	Cymbidium ensifolium	Transcriptome	SRA	CRR291015	ftp://download.big.ac.cn/gsa/CRA004351/CRR291015/CRR291015_f1.fq.gz; ftp://download.big.ac.cn/gsa/CRA004351/CRR291015/CRR291015_r2.fq.gz	flower buds (1–10 mm long) of the branched inflorescence wild type	PRJCA005426	SAMC391660	flower bud	Fujian Agriculture and Forestry University
Epidendroideae	Cymbidium ensifolium	Transcriptome	SRA	CRR291016	ftp://download.big.ac.cn/gsa/CRA004351/CRR291016/CRR291016_f1.fq.gz; ftp://download.big.ac.cn/gsa/CRA004351/CRR291016/CRR291016_r2.fq.gz	flower buds (1–10 mm long) of the branched inflorescence wild type	PRJCA005426	SAMC391660	flower bud	Fujian Agriculture and Forestry University
Epidendroideae	Cymbidium ensifolium	Transcriptome	SRA	CRR291017	ftp://download.big.ac.cn/gsa/CRA004351/CRR291017/CRR291017_f1.fq.gz; ftp://download.big.ac.cn/gsa/CRA004351/CRR291017/CRR291017_r2.fq.gz	petal of the peloric flower mutant	PRJCA005426	SAMC391661	petal of the peloric flower mutant	Fujian Agriculture and Forestry University
Epidendroideae	Cymbidium ensifolium	Transcriptome	SRA	CRR291018	ftp://download.big.ac.cn/gsa/CRA004351/CRR291018/CRR291018_f1.fq.gz; ftp://download.big.ac.cn/gsa/CRA004351/CRR291018/CRR291018_r2.fq.gz	petal of the peloric flower mutant	PRJCA005426	SAMC391661	petal of the peloric flower mutant	Fujian Agriculture and Forestry University
Epidendroideae	Cymbidium ensifolium	Transcriptome	SRA	CRR291019	ftp://download.big.ac.cn/gsa/CRA004351/CRR291019/CRR291019_f1.fq.gz; ftp://download.big.ac.cn/gsa/CRA004351/CRR291019/CRR291019_r2.fq.gz	lip of the peloric flower mutant	PRJCA005426	SAMC391662	lip of the peloric flower mutant	Fujian Agriculture and Forestry University
Epidendroideae	Cymbidium ensifolium	Transcriptome	SRA	CRR291020	ftp://download.big.ac.cn/gsa/CRA004351/CRR291020/CRR291020_f1.fq.gz; ftp://download.big.ac.cn/gsa/CRA004351/CRR291020/CRR291020_r2.fq.gz	lip of the peloric flower mutant	PRJCA005426	SAMC391662	lip of the peloric flower mutant	Fujian Agriculture and Forestry University
Epidendroideae	Cymbidium ensifolium	Transcriptome	SRA	CRR291021	ftp://download.big.ac.cn/gsa/CRA004351/CRR291021/CRR291021_f1.fq.gz; ftp://download.big.ac.cn/gsa/CRA004351/CRR291021/CRR291021_r2.fq.gz	column-like petal of the mutant type	PRJCA005426	SAMC391663	column-like petal of the mutant type	Fujian Agriculture and Forestry University
Epidendroideae	Cymbidium ensifolium	Transcriptome	SRA	CRR291022	ftp://download.big.ac.cn/gsa/CRA004351/CRR291022/CRR291022_f1.fq.gz; ftp://download.big.ac.cn/gsa/CRA004351/CRR291022/CRR291022_r2.fq.gz	column-like petal of the mutant type	PRJCA005426	SAMC391663	column-like petal of the mutant type	Fujian Agriculture and Forestry University
Epidendroideae	Cymbidium ensifolium	Transcriptome	SRA	CRR291023	ftp://download.big.ac.cn/gsa/CRA004351/CRR291023/CRR291023_f1.fq.gz; ftp://download.big.ac.cn/gsa/CRA004351/CRR291023/CRR291023_r2.fq.gz	column-like petal of the mutant type	PRJCA005426	SAMC391663	column-like petal of the mutant type	Fujian Agriculture and Forestry University
Epidendroideae	Cymbidium ensifolium	Transcriptome	SRA	CRR291024	ftp://download.big.ac.cn/gsa/CRA004351/CRR291024/CRR291024_f1.fq.gz; ftp://download.big.ac.cn/gsa/CRA004351/CRR291024/CRR291024_r2.fq.gz	lip-like petal of the mutant type	PRJCA005426	SAMC391664	lip-like petal of the mutant type	Fujian Agriculture and Forestry University
Epidendroideae	Cymbidium ensifolium	Transcriptome	SRA	CRR291025	ftp://download.big.ac.cn/gsa/CRA004351/CRR291025/CRR291025_f1.fq.gz; ftp://download.big.ac.cn/gsa/CRA004351/CRR291025/CRR291025_r2.fq.gz	lip-like sepal of the mutant	PRJCA005426	SAMC391665	lip-like sepal of the mutant	Fujian Agriculture and Forestry University
Epidendroideae	Cymbidium ensifolium	Transcriptome	SRA	CRR291026	ftp://download.big.ac.cn/gsa/CRA004351/CRR291026/CRR291026_f1.fq.gz; ftp://download.big.ac.cn/gsa/CRA004351/CRR291026/CRR291026_r2.fq.gz	normal sepal of the mutant.	PRJCA005426	SAMC391666	normal sepal of the mutant.	Fujian Agriculture and Forestry University
Epidendroideae	Cymbidium ensifolium	Transcriptome	SRA	CRR291027	ftp://download.big.ac.cn/gsa/CRA004351/CRR291027/CRR291027_f1.fq.gz; ftp://download.big.ac.cn/gsa/CRA004351/CRR291027/CRR291027_r2.fq.gz	leaf	PRJCA005426	SAMC391667	Cen_R_Le1-1	Fujian Agriculture and Forestry University
Epidendroideae	Cymbidium ensifolium	Transcriptome	SRA	CRR291028	ftp://download.big.ac.cn/gsa/CRA004351/CRR291028/CRR291028_f1.fq.gz; ftp://download.big.ac.cn/gsa/CRA004351/CRR291028/CRR291028_r2.fq.gz	pseudobulb	PRJCA005426	SAMC391668	Cen_R_Pse1-1	Fujian Agriculture and Forestry University
Epidendroideae	Cymbidium ensifolium	Transcriptome	SRA	CRR291029	ftp://download.big.ac.cn/gsa/CRA004351/CRR291029/CRR291029_f1.fq.gz; ftp://download.big.ac.cn/gsa/CRA004351/CRR291029/CRR291029_r2.fq.gz	root	PRJCA005426	SAMC391669	Cen_R_Ro1-1	Fujian Agriculture and Forestry University
Epidendroideae	Cymbidium ensifolium	Transcriptome	SRA	CRR291030	ftp://download.big.ac.cn/gsa/CRA004351/CRR291030/CRR291030_f1.fq.gz; ftp://download.big.ac.cn/gsa/CRA004351/CRR291030/CRR291030_r2.fq.gz	bract	PRJCA005426	SAMC391670	Cen_R_Br1-1	Fujian Agriculture and Forestry University
Epidendroideae	Cymbidium ensifolium	Transcriptome	SRA	CRR291031	ftp://download.big.ac.cn/gsa/CRA004351/CRR291031/CRR291031_f1.fq.gz; ftp://download.big.ac.cn/gsa/CRA004351/CRR291031/CRR291031_r2.fq.gz	1-5mm floral bud	PRJCA005426	SAMC391671	Cen_R_Bu11-1	Fujian Agriculture and Forestry University
Epidendroideae	Cymbidium ensifolium	Transcriptome	SRA	CRR291032	ftp://download.big.ac.cn/gsa/CRA004351/CRR291032/CRR291032_f1.fq.gz; ftp://download.big.ac.cn/gsa/CRA004351/CRR291032/CRR291032_r2.fq.gz	6-10mm floral bud	PRJCA005426	SAMC391672	Cen_R_Bu21-1	Fujian Agriculture and Forestry University
Epidendroideae	Cymbidium ensifolium	Transcriptome	SRA	CRR291033	ftp://download.big.ac.cn/gsa/CRA004351/CRR291033/CRR291033_f1.fq.gz; ftp://download.big.ac.cn/gsa/CRA004351/CRR291033/CRR291033_r2.fq.gz	11-15mm floral bud	PRJCA005426	SAMC391673	Cen_R_Bu31-1	Fujian Agriculture and Forestry University
Epidendroideae	Cymbidium ensifolium	Transcriptome	SRA	CRR291034	ftp://download.big.ac.cn/gsa/CRA004351/CRR291034/CRR291034_f1.fq.gz; ftp://download.big.ac.cn/gsa/CRA004351/CRR291034/CRR291034_r2.fq.gz	16-20mm floral bud	PRJCA005426	SAMC391674	Cen_R_Bu41-1	Fujian Agriculture and Forestry University
Epidendroideae	Cymbidium ensifolium	Transcriptome	SRA	CRR291035	ftp://download.big.ac.cn/gsa/CRA004351/CRR291035/CRR291035_f1.fq.gz; ftp://download.big.ac.cn/gsa/CRA004351/CRR291035/CRR291035_r2.fq.gz	Blooming flower	PRJCA005426	SAMC391675	Cen_R_Fl1-1	Fujian Agriculture and Forestry University
Epidendroideae	Cymbidium ensifolium	Transcriptome	SRA	CRR291036	ftp://download.big.ac.cn/gsa/CRA004351/CRR291036/CRR291036_f1.fq.gz; ftp://download.big.ac.cn/gsa/CRA004351/CRR291036/CRR291036_r2.fq.gz	wild-type green leaf	PRJCA005426	SAMC391676	Cen_R_WG1-1	Fujian Agriculture and Forestry University
Epidendroideae	Cymbidium ensifolium	Transcriptome	SRA	CRR291037	ftp://download.big.ac.cn/gsa/CRA004351/CRR291037/CRR291037_f1.fq.gz; ftp://download.big.ac.cn/gsa/CRA004351/CRR291037/CRR291037_r2.fq.gz	wild-type green leaf	PRJCA005426	SAMC391676	Cen_R_WG1-2	Fujian Agriculture and Forestry University
Epidendroideae	Cymbidium ensifolium	Transcriptome	SRA	CRR291038	ftp://download.big.ac.cn/gsa/CRA004351/CRR291038/CRR291038_f1.fq.gz; ftp://download.big.ac.cn/gsa/CRA004351/CRR291038/CRR291038_r2.fq.gz	wild-type green leaf	PRJCA005426	SAMC391676	Cen_R_WG1-3	Fujian Agriculture and Forestry University
Epidendroideae	Cymbidium ensifolium	Transcriptome	SRA	CRR291039	ftp://download.big.ac.cn/gsa/CRA004351/CRR291039/CRR291039_f1.fq.gz; ftp://download.big.ac.cn/gsa/CRA004351/CRR291039/CRR291039_r2.fq.gz	yellow-green leaf of mutant type	PRJCA005426	SAMC391677	Cen_R_YG1-1	Fujian Agriculture and Forestry University
Epidendroideae	Cymbidium ensifolium	Transcriptome	SRA	CRR291040	ftp://download.big.ac.cn/gsa/CRA004351/CRR291040/CRR291040_f1.fq.gz; ftp://download.big.ac.cn/gsa/CRA004351/CRR291040/CRR291040_r2.fq.gz	yellow-green leaf of mutant type	PRJCA005426	SAMC391677	Cen_R_YG1-2	Fujian Agriculture and Forestry University
Epidendroideae	Cymbidium ensifolium	Transcriptome	SRA	CRR291041	ftp://download.big.ac.cn/gsa/CRA004351/CRR291041/CRR291041_f1.fq.gz; ftp://download.big.ac.cn/gsa/CRA004351/CRR291041/CRR291041_r2.fq.gz	yellow-green leaf of mutant type	PRJCA005426	SAMC391677	Cen_R_YG1-3	Fujian Agriculture and Forestry University
Epidendroideae	Cymbidium ensifolium	Transcriptome	SRA	CRR291042	ftp://download.big.ac.cn/gsa/CRA004351/CRR291042/CRR291042_f1.fq.gz; ftp://download.big.ac.cn/gsa/CRA004351/CRR291042/CRR291042_r2.fq.gz	yellow leaf of mutant type	PRJCA005426	SAMC391678	Cen_R_YL1-1	Fujian Agriculture and Forestry University
Epidendroideae	Cymbidium ensifolium	Transcriptome	SRA	CRR291043	ftp://download.big.ac.cn/gsa/CRA004351/CRR291043/CRR291043_f1.fq.gz; ftp://download.big.ac.cn/gsa/CRA004351/CRR291043/CRR291043_r2.fq.gz	yellow leaf of mutant type	PRJCA005426	SAMC391678	Cen_R_YL1-2	Fujian Agriculture and Forestry University
Epidendroideae	Cymbidium ensifolium	Transcriptome	SRA	CRR291044	ftp://download.big.ac.cn/gsa/CRA004351/CRR291044/CRR291044_f1.fq.gz; ftp://download.big.ac.cn/gsa/CRA004351/CRR291044/CRR291044_r2.fq.gz	yellow leaf of mutant type	PRJCA005426	SAMC391678	Cen_R_YL1-3	Fujian Agriculture and Forestry University
Epidendroideae	Cymbidium ensifolium	Transcriptome	SRA	CRR291045	ftp://download.big.ac.cn/gsa/CRA004351/CRR291045/CRR291045_f1.fq.gz; ftp://download.big.ac.cn/gsa/CRA004351/CRR291045/CRR291045_r2.fq.gz	white leaf tissues	PRJCA005426	SAMC391679	Cen_R_WL1-1	Fujian Agriculture and Forestry University
Epidendroideae	Cymbidium ensifolium	Transcriptome	SRA	CRR291046	ftp://download.big.ac.cn/gsa/CRA004351/CRR291046/CRR291046_f1.fq.gz; ftp://download.big.ac.cn/gsa/CRA004351/CRR291046/CRR291046_r2.fq.gz	white leaf tissues	PRJCA005426	SAMC391679	Cen_R_WL1-2	Fujian Agriculture and Forestry University
Epidendroideae	Cymbidium ensifolium	Transcriptome	SRA	CRR291047	ftp://download.big.ac.cn/gsa/CRA004351/CRR291047/CRR291047_f1.fq.gz; ftp://download.big.ac.cn/gsa/CRA004351/CRR291047/CRR291047_r2.fq.gz	white leaf tissues	PRJCA005426	SAMC391679	Cen_R_WL1-3	Fujian Agriculture and Forestry University
Epidendroideae	Cymbidium ensifolium	Transcriptome	SRA	CRR291048	ftp://download.big.ac.cn/gsa/CRA004351/CRR291048/CRR291048_f1.fq.gz; ftp://download.big.ac.cn/gsa/CRA004351/CRR291048/CRR291048_r2.fq.gz	perianth-like leaf of mutant type	PRJCA005426	SAMC391680	Cen_R_SL1-1	Fujian Agriculture and Forestry University
Epidendroideae	Cymbidium ensifolium	Transcriptome	SRA	CRR291049	ftp://download.big.ac.cn/gsa/CRA004351/CRR291049/CRR291049_f1.fq.gz; ftp://download.big.ac.cn/gsa/CRA004351/CRR291049/CRR291049_r2.fq.gz	perianth-like leaf of mutant type	PRJCA005426	SAMC391680	Cen_R_SL1-2	Fujian Agriculture and Forestry University
Epidendroideae	Cymbidium ensifolium	Transcriptome	SRA	CRR291050	ftp://download.big.ac.cn/gsa/CRA004351/CRR291050/CRR291050_f1.fq.gz; ftp://download.big.ac.cn/gsa/CRA004351/CRR291050/CRR291050_r2.fq.gz	perianth-like leaf of mutant type	PRJCA005426	SAMC391680	Cen_R_SL1-3	Fujian Agriculture and Forestry University
Epidendroideae	Cymbidium ensifolium	Transcriptome	SRA	CRR291051	ftp://download.big.ac.cn/gsa/CRA004351/CRR291051/CRR291051_f1.fq.gz; ftp://download.big.ac.cn/gsa/CRA004351/CRR291051/CRR291051_r2.fq.gz	wild-type leaf	PRJCA005426	SAMC391681	Cen_R_NL1-1	Fujian Agriculture and Forestry University
Epidendroideae	Cymbidium ensifolium	Transcriptome	SRA	CRR291052	ftp://download.big.ac.cn/gsa/CRA004351/CRR291052/CRR291052_f1.fq.gz; ftp://download.big.ac.cn/gsa/CRA004351/CRR291052/CRR291052_r2.fq.gz	wild-type leaf	PRJCA005426	SAMC391681	Cen_R_NL1-2	Fujian Agriculture and Forestry University
Epidendroideae	Cymbidium ensifolium	Transcriptome	SRA	CRR291053	ftp://download.big.ac.cn/gsa/CRA004351/CRR291053/CRR291053_f1.fq.gz; ftp://download.big.ac.cn/gsa/CRA004351/CRR291053/CRR291053_r2.fq.gz	wild-type leaf	PRJCA005426	SAMC391681	Cen_R_NL1-3	Fujian Agriculture and Forestry University
Epidendroideae	Cymbidium ensifolium	Transcriptome	SRA	SRR9117944	https://www.ncbi.nlm.nih.gov/sra/SRR9117944	wild-type flower	PRJNA544570	SAMN11843446	RNA-Seq of WT_Xth	Guangdong Academy of Agricultural Sciences
Epidendroideae	Cymbidium ensifolium	Transcriptome	SRA	SRR9117943	https://www.ncbi.nlm.nih.gov/sra/SRR9117943	leaf-like flower of mutant type	PRJNA544570	SAMN11843445	RNA-Seq of Mut_Cymd	Guangdong Academy of Agricultural Sciences
Epidendroideae	Cymbidium erythraeum	WGS	SRA	SRR12767540	https://www.ncbi.nlm.nih.gov/sra/SRR12767540	leaf	PRJNA667144	SAMN16356578	complete chloroplast genome of Cymbidium erythraeum	Yunnan Agricultural University
Epidendroideae	Cymbidium faberi	Transcriptome	SRA	SRR8438327	https://www.ncbi.nlm.nih.gov/sra/SRR8438327	s1_1	PRJNA514425	SAMN10724373	DEGs in flower fragrance	Wuhan University of Bioengineering
Epidendroideae	Cymbidium faberi	Transcriptome	SRA	SRR8438325	https://www.ncbi.nlm.nih.gov/sra/SRR8438325	s1_6	PRJNA514425	SAMN10724381	DEGs in flower fragrance	Wuhan University of Bioengineering
Epidendroideae	Cymbidium faberi	Transcriptome	SRA	SRR8438324	https://www.ncbi.nlm.nih.gov/sra/SRR8438324	s2_1	PRJNA514425	SAMN10724382	DEGs in flower fragrance	Wuhan University of Bioengineering
Epidendroideae	Cymbidium faberi	Transcriptome	SRA	SRR8438323	https://www.ncbi.nlm.nih.gov/sra/SRR8438323	s2_4	PRJNA514425	SAMN10724384	DEGs in flower fragrance	Wuhan University of Bioengineering
Epidendroideae	Cymbidium faberi	Transcriptome	SRA	SRR8438322	https://www.ncbi.nlm.nih.gov/sra/SRR8438322	s2_5	PRJNA514425	SAMN10724386	DEGs in flower fragrance	Wuhan University of Bioengineering
Epidendroideae	Cymbidium faberi	Transcriptome	SRA	SRR8438326	https://www.ncbi.nlm.nih.gov/sra/SRR8438326	s1_2	PRJNA514425	SAMN10724374	DEGs in flower fragrance	Wuhan University of Bioengineering
Epidendroideae	Cymbidium hybridum	Transcriptome	SRA	SRA051368	https://www.ncbi.nlm.nih.gov/sra/SRA051368	root	PRJNA165853	SAMN00848519	cymbidium hybridum Transcriptome or Gene expression	South China Agricultural University
Epidendroideae	Cymbidium goeringii	Genome	orchidgenome	Cymbidium goeringii	https://orchidgenome.com/Main_Page				Orchid Genome and Transcriptome Home
Epidendroideae	Cymbidium goeringii	Transcriptome	SRA	SRR10829549	https://sra-pub-run-odp.s3.amazonaws.com/sra/SRR10829549/SRR10829549	root	PRJNA597234	SAMN13675137	The libraries were constructed using TruSeq Stranded mRNA sample prep kit (Illumina, San Diego, CA, USA) according to the manufacturers instructions.	Clinomics
Epidendroideae	Cymbidium goeringii	Transcriptome	SRA	SRR10829548	https://sra-pub-run-odp.s3.amazonaws.com/sra/SRR10829548/SRR10829548	stem	PRJNA597234	SAMN13675138	The libraries were constructed using TruSeq Stranded mRNA sample prep kit (Illumina, San Diego, CA, USA) according to the manufacturers instructions.	Clinomics
Epidendroideae	Cymbidium goeringii	Transcriptome	SRA	SRR10829551	https://sra-pub-run-odp.s3.amazonaws.com/sra/SRR10829551/SRR10829551	flower bud	PRJNA597234	SAMN13675135	The libraries were constructed using TruSeq Stranded mRNA sample prep kit (Illumina, San Diego, CA, USA) according to the manufacturers instructions.	Clinomics
Epidendroideae	Cymbidium goeringii	Transcriptome	SRA	SRR10829554	https://sra-pub-run-odp.s3.amazonaws.com/sra/SRR10829554/SRR10829554	flower	PRJNA597234	SAMN13675134	The libraries were constructed using TruSeq Stranded mRNA sample prep kit (Illumina, San Diego, CA, USA) according to the manufacturers instructions.	Clinomics
Epidendroideae	Cymbidium goeringii	Transcriptome	SRA	SRR10829550	https://sra-pub-run-odp.s3.amazonaws.com/sra/SRR10829550/SRR10829550	fruit	PRJNA597234	SAMN13675136	The libraries were constructed using TruSeq Stranded mRNA sample prep kit (Illumina, San Diego, CA, USA) according to the manufacturers instructions.	Clinomics
Epidendroideae	Cymbidium goeringii	Transcriptome	SRA	SRR4409630	https://www.ncbi.nlm.nih.gov/sra/SRR4409630	low_temp	PRJNA347495	SAMN05890650	Cymbidium goeringii floral transcriptome sequencing	Guangdong Academy of Agricultural Sciences
Epidendroideae	Cymbidium goeringii	Transcriptome	SRA	SRR6678066	https://www.ncbi.nlm.nih.gov/sra/SRR6678066	floral	PRJNA347495	SAMN05890650	Cymbidium goeringii Raw sequence reads	Guangdong Academy of Agricultural Sciences
Epidendroideae	Cymbidium iridioides	WGS	SRA	SRR14328168	https://www.ncbi.nlm.nih.gov/sra/SRR14328168	leaf	PRJNA725276	SAMN18875809	sequenced by Illumina NovaSeq, assembled by SPAdes	Yunnan Agricultural University
Epidendroideae	Cymbidium kanran	Transcriptome	SRA	SRR8925700	https://www.ncbi.nlm.nih.gov/sra/SRR8925700	mixed library including roots, stems, leaves, flowers and fruits	PRJNA533480	SAMN11458160	De novo sequencing of Cymbidium kanran: mixed library including roots, stems, leaves, flowers and fruits.	Nanchang University
Epidendroideae	Cymbidium longibracteatum	Transcriptome	SRA	SRR5720112	https://www.ncbi.nlm.nih.gov/sra/SRR5720112	green leaf	PRJNA391173	SAMN07258700	Impaired chloroplast biogenesis causes color variation between two varieties/cultivars of Chinese orchid (Cymbidium longibracteatum)	NCBI (GEO)
Epidendroideae	Cymbidium longibracteatum	Transcriptome	SRA	SRR5720114	https://www.ncbi.nlm.nih.gov/sra/SRR5720114	yellow leaf	PRJNA391173	SAMN07258701	Impaired chloroplast biogenesis causes color variation between two varieties/cultivars of Chinese orchid (Cymbidium longibracteatum)	NCBI (GEO)
Epidendroideae	Cymbidium macrorhizon	Transcriptome	SRA	SRR10829544	https://www.ncbi.nlm.nih.gov/sra/SRR10829544	fruit	PRJNA597234	SAMN13675142	The libraries were constructed using TruSeq Stranded mRNA sample prep kit (Illumina, San Diego, CA, USA) according to the manufacturers instructions.	Clinomics
Epidendroideae	Cymbidium macrorhizon	Transcriptome	SRA	SRR10829545	https://www.ncbi.nlm.nih.gov/sra/SRR10829545	immature fruit	PRJNA597234	SAMN13675141	The libraries were constructed using TruSeq Stranded mRNA sample prep kit (Illumina, San Diego, CA, USA) according to the manufacturers instructions.	Clinomics
Epidendroideae	Cymbidium macrorhizon	Transcriptome	SRA	SRR10829546	https://www.ncbi.nlm.nih.gov/sra/SRR10829546	flower bud	PRJNA597234	SAMN13675140	The libraries were constructed using TruSeq Stranded mRNA sample prep kit (Illumina, San Diego, CA, USA) according to the manufacturers instructions.	Clinomics
Epidendroideae	Cymbidium macrorhizon	Transcriptome	SRA	SRR10829547	https://www.ncbi.nlm.nih.gov/sra/SRR10829547	flower	PRJNA597234	SAMN13675139	The libraries were constructed using TruSeq Stranded mRNA sample prep kit (Illumina, San Diego, CA, USA) according to the manufacturers instructions.	Clinomics
Epidendroideae	Cymbidium macrorhizon	Transcriptome	SRA	SRR10829552	https://www.ncbi.nlm.nih.gov/sra/SRR10829552	stem	PRJNA597234	SAMN13675144	The libraries were constructed using TruSeq Stranded mRNA sample prep kit (Illumina, San Diego, CA, USA) according to the manufacturers instructions.	Clinomics
Epidendroideae	Cymbidium macrorhizon	Transcriptome	SRA	SRR10829553	https://www.ncbi.nlm.nih.gov/sra/SRR10829553	root	PRJNA597234	SAMN13675143	The libraries were constructed using TruSeq Stranded mRNA sample prep kit (Illumina, San Diego, CA, USA) according to the manufacturers instructions.	Clinomics
Epidendroideae	Cymbidium mannii	Genome	NGDC	GWHBRAJ00000000	https://download.cncb.ac.cn/gwh/Plants/Cymbidium_mannii_Assembly_of_Cymbidium__mannii_genome_GWHBRAJ00000000/GWHBRAJ00000000.genome.fasta.gz		PRJCA006911	SAMC469991	plant sample of Cymbidium mannii	Germplasm Bank of Wild Species, Kunming Institute of Botany, Chinese Academy of Sciences
Epidendroideae	Cymbidium mannii	Transcriptome	SRA	SRR2976385	https://www.ncbi.nlm.nih.gov/sra/SRR2976385	night leaf	PRJNA304321	SAMN04299029	Transcriptome and genome analysis of carbon fixation pathway in land plants: implications for origin and mechanism of CAM in orchids raw sequence reads	The National Orchid Conservation Center of China,
Epidendroideae	Cymbidium mannii	Transcriptome	SRA	SRR2976410	https://www.ncbi.nlm.nih.gov/sra/SRR2976410	day leaf	PRJNA304321	SAMN04299030	Transcriptome and genome analysis of carbon fixation pathway in land plants: implications for origin and mechanism of CAM in orchids raw sequence reads	The National Orchid Conservation Center of China,
Epidendroideae	Cymbidium mannii	Transcriptome	NGDC	CRR649552	https://ngdc.cncb.ac.cn/ettrans?filePath=/gsa2/CRA009735/CRR649552/CRR649552_f1.fastq.gz; https://ngdc.cncb.ac.cn/ettrans?filePath=/gsa2/CRA009735/CRR649552/CRR649552_r2.fastq.gz	root	PRJCA006911	SAMC1064556	RNA-seq of Cymbidium mannii root	Kunming Institute of Botany, Chinese Academy of Sciences
Epidendroideae	Cymbidium mannii	Transcriptome	NGDC	CRR649553	https://ngdc.cncb.ac.cn/ettrans?filePath=/gsa2/CRA009735/CRR649553/CRR649553_f1.fastq.gz; https://ngdc.cncb.ac.cn/ettrans?filePath=/gsa2/CRA009735/CRR649553/CRR649553_r2.fastq.gz	youth leaf	PRJCA006911	SAMC1064557	RNA-seq of Cymbidium mannii youth leaf	Kunming Institute of Botany, Chinese Academy of Sciences
Epidendroideae	Cymbidium mannii	Transcriptome	NGDC	CRR649554	https://ngdc.cncb.ac.cn/ettrans?filePath=/gsa2/CRA009735/CRR649554/CRR649554_f1.fastq.gz; https://ngdc.cncb.ac.cn/ettrans?filePath=/gsa2/CRA009735/CRR649554/CRR649554_r2.fastq.gz	mature leaf	PRJCA006911	SAMC1064558	RNA-seq of Cymbidium mannii mature leaf	Kunming Institute of Botany, Chinese Academy of Sciences
Epidendroideae	Cymbidium mannii	Transcriptome	NGDC	CRR649555	https://ngdc.cncb.ac.cn/ettrans?filePath=/gsa2/CRA009735/CRR649555/CRR649555_f1.fastq.gz; https://ngdc.cncb.ac.cn/ettrans?filePath=/gsa2/CRA009735/CRR649555/CRR649555_r2.fastq.gz	flower bud	PRJCA006911	SAMC1064559	RNA-seq of Cymbidium mannii flower bud	Kunming Institute of Botany, Chinese Academy of Sciences
Epidendroideae	Cymbidium mannii	Transcriptome	NGDC	CRR649556	https://ngdc.cncb.ac.cn/ettrans?filePath=/gsa2/CRA009735/CRR649556/CRR649556_f1.fastq.gz; https://ngdc.cncb.ac.cn/ettrans?filePath=/gsa2/CRA009735/CRR649556/CRR649556_r2.fastq.gz	mature flower	PRJCA006911	SAMC1064560	RNA-seq of Cymbidium mannii mature flower	Kunming Institute of Botany, Chinese Academy of Sciences
Epidendroideae	Cymbidium mannii	Transcriptome	NGDC	CRR649557	https://ngdc.cncb.ac.cn/ettrans?filePath=/gsa2/CRA009735/CRR649557/CRR649557_f1.fastq.gz; https://ngdc.cncb.ac.cn/ettrans?filePath=/gsa2/CRA009735/CRR649557/CRR649557_r2.fastq.gz	fruit	PRJCA006911	SAMC1064561	RNA-seq of Cymbidium mannii fruit	Kunming Institute of Botany, Chinese Academy of Sciences
Epidendroideae	Cymbidium sinense	Genome	NCBI	ASM2144215v1	https://www.ncbi.nlm.nih.gov/datasets/genome/GCA_021442155.1/		PRJNA743748	SAMN20059972	plant sample of cymbidium sinense	Guangdong Academy of Agricultural Sciences
Epidendroideae	Cymbidium sinense	Transcriptome	SRA	SRR15174943	https://www.ncbi.nlm.nih.gov/sra/SRR15174943	adult flower	PRJNA743748	SAMN20059972	Cymbidium sinense: adult flower	Guangdong Academy of Agricultural Sciences
Epidendroideae	Cymbidium sinense	Transcriptome	SRA	SRR17041720	https://www.ncbi.nlm.nih.gov/sra/SRR17041720	11-15mm floral bud	PRJNA783745	SAMN23444840	cDNA library preparation and sequencingmRNA enrichment from total RNA was performer using oligo d(T)25 magnetic beads (New England Biolabs Inc., Ipswich, MA, USA). The mRNA was used for library preparation with the NEBNext Ultra RNA Library Prep Kit (New England Biolabs Inc.). The insert size of libraries was estimated by the Agilent 2100 bioanalyzer, and the effective concentration was assayed b…	South China Botanical Garden, Chinese Academy of Sciences
Epidendroideae	Cymbidium sinense	Transcriptome	SRA	SRR17041721	https://www.ncbi.nlm.nih.gov/sra/SRR17041721	6-10mm floral bud	PRJNA783745	SAMN23444839	cDNA library preparation and sequencingmRNA enrichment from total RNA was performer using oligo d(T)25 magnetic beads (New England Biolabs Inc., Ipswich, MA, USA). The mRNA was used for library preparation with the NEBNext Ultra RNA Library Prep Kit (New England Biolabs Inc.). The insert size of libraries was estimated by the Agilent 2100 bioanalyzer, and the effective concentration was assayed b…	South China Botanical Garden, Chinese Academy of Sciences
Epidendroideae	Cymbidium sinense	Transcriptome	SRA	SRR17041722	https://www.ncbi.nlm.nih.gov/sra/SRR17041722	6-10mm floral bud	PRJNA783745	SAMN23444838	cDNA library preparation and sequencingmRNA enrichment from total RNA was performer using oligo d(T)25 magnetic beads (New England Biolabs Inc., Ipswich, MA, USA). The mRNA was used for library preparation with the NEBNext Ultra RNA Library Prep Kit (New England Biolabs Inc.). The insert size of libraries was estimated by the Agilent 2100 bioanalyzer, and the effective concentration was assayed b…	South China Botanical Garden, Chinese Academy of Sciences
Epidendroideae	Cymbidium sinense	Transcriptome	SRA	SRR17041723	https://www.ncbi.nlm.nih.gov/sra/SRR17041723	6-10mm floral bud	PRJNA783745	SAMN23444837	cDNA library preparation and sequencingmRNA enrichment from total RNA was performer using oligo d(T)25 magnetic beads (New England Biolabs Inc., Ipswich, MA, USA). The mRNA was used for library preparation with the NEBNext Ultra RNA Library Prep Kit (New England Biolabs Inc.). The insert size of libraries was estimated by the Agilent 2100 bioanalyzer, and the effective concentration was assayed b…	South China Botanical Garden, Chinese Academy of Sciences
Epidendroideae	Cymbidium sinense	Transcriptome	SRA	SRR17041724	https://www.ncbi.nlm.nih.gov/sra/SRR17041724	1-5mm floral bud	PRJNA783745	SAMN23444836	cDNA library preparation and sequencingmRNA enrichment from total RNA was performer using oligo d(T)25 magnetic beads (New England Biolabs Inc., Ipswich, MA, USA). The mRNA was used for library preparation with the NEBNext Ultra RNA Library Prep Kit (New England Biolabs Inc.). The insert size of libraries was estimated by the Agilent 2100 bioanalyzer, and the effective concentration was assayed b…	South China Botanical Garden, Chinese Academy of Sciences
Epidendroideae	Cymbidium sinense	Transcriptome	SRA	SRR17041725	https://www.ncbi.nlm.nih.gov/sra/SRR17041725	1-5mm floral bud	PRJNA783745	SAMN23444835	cDNA library preparation and sequencingmRNA enrichment from total RNA was performer using oligo d(T)25 magnetic beads (New England Biolabs Inc., Ipswich, MA, USA). The mRNA was used for library preparation with the NEBNext Ultra RNA Library Prep Kit (New England Biolabs Inc.). The insert size of libraries was estimated by the Agilent 2100 bioanalyzer, and the effective concentration was assayed b…	South China Botanical Garden, Chinese Academy of Sciences
Epidendroideae	Cymbidium sinense	Transcriptome	SRA	SRR17041726	https://www.ncbi.nlm.nih.gov/sra/SRR17041726	1-5mm floral bud	PRJNA783745	SAMN23444834	cDNA library preparation and sequencingmRNA enrichment from total RNA was performer using oligo d(T)25 magnetic beads (New England Biolabs Inc., Ipswich, MA, USA). The mRNA was used for library preparation with the NEBNext Ultra RNA Library Prep Kit (New England Biolabs Inc.). The insert size of libraries was estimated by the Agilent 2100 bioanalyzer, and the effective concentration was assayed b…	South China Botanical Garden, Chinese Academy of Sciences
Epidendroideae	Cymbidium sinense	Transcriptome	SRA	SRR17041727	https://www.ncbi.nlm.nih.gov/sra/SRR17041727	flower primordium	PRJNA783745	SAMN23444833	cDNA library preparation and sequencingmRNA enrichment from total RNA was performer using oligo d(T)25 magnetic beads (New England Biolabs Inc., Ipswich, MA, USA). The mRNA was used for library preparation with the NEBNext Ultra RNA Library Prep Kit (New England Biolabs Inc.). The insert size of libraries was estimated by the Agilent 2100 bioanalyzer, and the effective concentration was assayed b…	South China Botanical Garden, Chinese Academy of Sciences
Epidendroideae	Cymbidium sinense	Transcriptome	SRA	SRR17041728	https://www.ncbi.nlm.nih.gov/sra/SRR17041728	Blooming flower	PRJNA783745	SAMN23444848	cDNA library preparation and sequencingmRNA enrichment from total RNA was performer using oligo d(T)25 magnetic beads (New England Biolabs Inc., Ipswich, MA, USA). The mRNA was used for library preparation with the NEBNext Ultra RNA Library Prep Kit (New England Biolabs Inc.). The insert size of libraries was estimated by the Agilent 2100 bioanalyzer, and the effective concentration was assayed b…	South China Botanical Garden, Chinese Academy of Sciences
Epidendroideae	Cymbidium sinense	Transcriptome	SRA	SRR17041729	https://www.ncbi.nlm.nih.gov/sra/SRR17041729	Blooming flower	PRJNA783745	SAMN23444847	cDNA library preparation and sequencingmRNA enrichment from total RNA was performer using oligo d(T)25 magnetic beads (New England Biolabs Inc., Ipswich, MA, USA). The mRNA was used for library preparation with the NEBNext Ultra RNA Library Prep Kit (New England Biolabs Inc.). The insert size of libraries was estimated by the Agilent 2100 bioanalyzer, and the effective concentration was assayed b…	South China Botanical Garden, Chinese Academy of Sciences
Epidendroideae	Cymbidium sinense	Transcriptome	SRA	SRR17041730	https://www.ncbi.nlm.nih.gov/sra/SRR17041730	Blooming flower	PRJNA783745	SAMN23444846	cDNA library preparation and sequencingmRNA enrichment from total RNA was performer using oligo d(T)25 magnetic beads (New England Biolabs Inc., Ipswich, MA, USA). The mRNA was used for library preparation with the NEBNext Ultra RNA Library Prep Kit (New England Biolabs Inc.). The insert size of libraries was estimated by the Agilent 2100 bioanalyzer, and the effective concentration was assayed b…	South China Botanical Garden, Chinese Academy of Sciences
Epidendroideae	Cymbidium sinense	Transcriptome	SRA	SRR17041731	https://www.ncbi.nlm.nih.gov/sra/SRR17041731	16-20mm floral bud	PRJNA783745	SAMN23444845	cDNA library preparation and sequencingmRNA enrichment from total RNA was performer using oligo d(T)25 magnetic beads (New England Biolabs Inc., Ipswich, MA, USA). The mRNA was used for library preparation with the NEBNext Ultra RNA Library Prep Kit (New England Biolabs Inc.). The insert size of libraries was estimated by the Agilent 2100 bioanalyzer, and the effective concentration was assayed b…	South China Botanical Garden, Chinese Academy of Sciences
Epidendroideae	Cymbidium sinense	Transcriptome	SRA	SRR17041732	https://www.ncbi.nlm.nih.gov/sra/SRR17041732	16-20mm floral bud	PRJNA783745	SAMN23444844	cDNA library preparation and sequencingmRNA enrichment from total RNA was performer using oligo d(T)25 magnetic beads (New England Biolabs Inc., Ipswich, MA, USA). The mRNA was used for library preparation with the NEBNext Ultra RNA Library Prep Kit (New England Biolabs Inc.). The insert size of libraries was estimated by the Agilent 2100 bioanalyzer, and the effective concentration was assayed b…	South China Botanical Garden, Chinese Academy of Sciences
Epidendroideae	Cymbidium sinense	Transcriptome	SRA	SRR17041733	https://www.ncbi.nlm.nih.gov/sra/SRR17041733	16-20mm floral bud	PRJNA783745	SAMN23444843	cDNA library preparation and sequencingmRNA enrichment from total RNA was performer using oligo d(T)25 magnetic beads (New England Biolabs Inc., Ipswich, MA, USA). The mRNA was used for library preparation with the NEBNext Ultra RNA Library Prep Kit (New England Biolabs Inc.). The insert size of libraries was estimated by the Agilent 2100 bioanalyzer, and the effective concentration was assayed b…	South China Botanical Garden, Chinese Academy of Sciences
Epidendroideae	Cymbidium sinense	Transcriptome	SRA	SRR17041734	https://www.ncbi.nlm.nih.gov/sra/SRR17041734	11-15mm floral bud	PRJNA783745	SAMN23444842	cDNA library preparation and sequencingmRNA enrichment from total RNA was performer using oligo d(T)25 magnetic beads (New England Biolabs Inc., Ipswich, MA, USA). The mRNA was used for library preparation with the NEBNext Ultra RNA Library Prep Kit (New England Biolabs Inc.). The insert size of libraries was estimated by the Agilent 2100 bioanalyzer, and the effective concentration was assayed b…	South China Botanical Garden, Chinese Academy of Sciences
Epidendroideae	Cymbidium sinense	Transcriptome	SRA	SRR17041735	https://www.ncbi.nlm.nih.gov/sra/SRR17041735	11-15mm floral bud	PRJNA783745	SAMN23444841	cDNA library preparation and sequencingmRNA enrichment from total RNA was performer using oligo d(T)25 magnetic beads (New England Biolabs Inc., Ipswich, MA, USA). The mRNA was used for library preparation with the NEBNext Ultra RNA Library Prep Kit (New England Biolabs Inc.). The insert size of libraries was estimated by the Agilent 2100 bioanalyzer, and the effective concentration was assayed b…	South China Botanical Garden, Chinese Academy of Sciences
Epidendroideae	Cymbidium sinense	Transcriptome	SRA	SRR17041736	https://www.ncbi.nlm.nih.gov/sra/SRR17041736	flower primordium	PRJNA783745	SAMN23444832	cDNA library preparation and sequencingmRNA enrichment from total RNA was performer using oligo d(T)25 magnetic beads (New England Biolabs Inc., Ipswich, MA, USA). The mRNA was used for library preparation with the NEBNext Ultra RNA Library Prep Kit (New England Biolabs Inc.). The insert size of libraries was estimated by the Agilent 2100 bioanalyzer, and the effective concentration was assayed b…	South China Botanical Garden, Chinese Academy of Sciences
Epidendroideae	Cymbidium sinense	Transcriptome	SRA	SRR17041737	https://www.ncbi.nlm.nih.gov/sra/SRR17041737	flower primordium	PRJNA783745	SAMN23444831	cDNA library preparation and sequencingmRNA enrichment from total RNA was performer using oligo d(T)25 magnetic beads (New England Biolabs Inc., Ipswich, MA, USA). The mRNA was used for library preparation with the NEBNext Ultra RNA Library Prep Kit (New England Biolabs Inc.). The insert size of libraries was estimated by the Agilent 2100 bioanalyzer, and the effective concentration was assayed b…	South China Botanical Garden, Chinese Academy of Sciences
Epidendroideae	Cymbidium sinense	Transcriptome	SRA	SRR15194893	https://www.ncbi.nlm.nih.gov/sra/SRR15194893	liubanhua adult lip	PRJNA743748	SAMN20059972	Cymbidium sinense liubanhua: adult lip	Guangdong Academy of Agricultural Sciences
Epidendroideae	Cymbidium sinense	Transcriptome	SRA	SRR15194894	https://www.ncbi.nlm.nih.gov/sra/SRR15194894	liubanhua adult petal	PRJNA743748	SAMN20059972	Cymbidium sinense liubanhua: adult petal	Guangdong Academy of Agricultural Sciences
Epidendroideae	Cymbidium sinense	Transcriptome	SRA	SRR15194895	https://www.ncbi.nlm.nih.gov/sra/SRR15194895	liubanhua adult sepal	PRJNA743748	SAMN20059972	Cymbidium sinense liubanhua: adult sepal	Guangdong Academy of Agricultural Sciences
Epidendroideae	Cymbidium sinense	Transcriptome	SRA	SRR15194896	https://www.ncbi.nlm.nih.gov/sra/SRR15194896	yushizi adult column	PRJNA743748	SAMN20059972	Cymbidium sinense yushizi: adult column	Guangdong Academy of Agricultural Sciences
Epidendroideae	Cymbidium sinense	Transcriptome	SRA	SRR15194897	https://www.ncbi.nlm.nih.gov/sra/SRR15194897	qihei adult column	PRJNA743748	SAMN20059972	Cymbidium sinense qihei: adult column	Guangdong Academy of Agricultural Sciences
Epidendroideae	Cymbidium sinense	Transcriptome	SRA	SRR15194898	https://www.ncbi.nlm.nih.gov/sra/SRR15194898	qihei adult lip	PRJNA743748	SAMN20059972	Cymbidium sinense qihei: adult lip	Guangdong Academy of Agricultural Sciences
Epidendroideae	Cymbidium sinense	Transcriptome	SRA	SRR15194899	https://www.ncbi.nlm.nih.gov/sra/SRR15194899	qihei adult petal	PRJNA743748	SAMN20059972	Cymbidium sinense qihei: adult petal	Guangdong Academy of Agricultural Sciences
Epidendroideae	Cymbidium sinense	Transcriptome	SRA	SRR15194900	https://www.ncbi.nlm.nih.gov/sra/SRR15194900	qihei adult sepal	PRJNA743748	SAMN20059972	Cymbidium sinense qihei: adult sepal	Guangdong Academy of Agricultural Sciences
Epidendroideae	Cymbidium sinense	Transcriptome	SRA	SRR15194901	https://www.ncbi.nlm.nih.gov/sra/SRR15194901	liubanhua adult column	PRJNA743748	SAMN20059972	Cymbidium sinense liubanhua: adult column	Guangdong Academy of Agricultural Sciences
Epidendroideae	Cymbidium sinense	Transcriptome	SRA	SRR15194902	https://www.ncbi.nlm.nih.gov/sra/SRR15194902	yushizi adult lip	PRJNA743748	SAMN20059972	Cymbidium sinense yushizi: adult lip	Guangdong Academy of Agricultural Sciences
Epidendroideae	Cymbidium sinense	Transcriptome	SRA	SRR15194903	https://www.ncbi.nlm.nih.gov/sra/SRR15194903	adult flower	PRJNA743748	SAMN20059972	Cymbidium sinense yushizi: adult flower	Guangdong Academy of Agricultural Sciences
Epidendroideae	Cymbidium sinense	Transcriptome	SRA	SRR15194904	https://www.ncbi.nlm.nih.gov/sra/SRR15194904	adult leaf	PRJNA743748	SAMN20059972	Cymbidium sinense yushizi: adult leaf	Guangdong Academy of Agricultural Sciences
Epidendroideae	Cymbidium sinense	Transcriptome	SRA	SRR15194905	https://www.ncbi.nlm.nih.gov/sra/SRR15194905	adult stem	PRJNA743748	SAMN20059972	Cymbidium sinense yushizi: adult stem	Guangdong Academy of Agricultural Sciences
Epidendroideae	Cymbidium sinense	Transcriptome	SRA	SRR15194906	https://www.ncbi.nlm.nih.gov/sra/SRR15194906	adult root	PRJNA743748	SAMN20059972	Cymbidium sinense yushizi: adult root	Guangdong Academy of Agricultural Sciences
Epidendroideae	Cymbidium sinense	Transcriptome	SRA	SRR15194907	https://www.ncbi.nlm.nih.gov/sra/SRR15194907	adult fruit	PRJNA743748	SAMN20059972	Cymbidium sinense yushizi: adult fruit	Guangdong Academy of Agricultural Sciences
Epidendroideae	Cymbidium longibracteatum	Transcriptome	SRA	SRR7164788	https://www.ncbi.nlm.nih.gov/sra/SRR7164788	green rhizome	PRJNA471405	SAMN09209486	longchangsu' of Cymbidium longibracteatum as martials	Sichuan Agricultural University
Epidendroideae	Cymbidium longibracteatum	Transcriptome	SRA	SRR7164789	https://www.ncbi.nlm.nih.gov/sra/SRR7164789	green rhizome	PRJNA471405	SAMN09209486	longchangsu' of Cymbidium longibracteatum as martials	Sichuan Agricultural University
Epidendroideae	Cymbidium longibracteatum	Transcriptome	SRA	SRR7164790	https://www.ncbi.nlm.nih.gov/sra/SRR7164790	green rhizome	PRJNA471405	SAMN09209486	longchangsu' of Cymbidium longibracteatum as martials	Sichuan Agricultural University
Epidendroideae	Cymbidium longibracteatum	Transcriptome	SRA	SRR7164791	https://www.ncbi.nlm.nih.gov/sra/SRR7164791	green rhizome	PRJNA471405	SAMN09209486	longchangsu' of Cymbidium longibracteatum as martials	Sichuan Agricultural University
Epidendroideae	Cymbidium longibracteatum	Transcriptome	SRA	SRR7164792	https://www.ncbi.nlm.nih.gov/sra/SRR7164792	yellow rhizome	PRJNA471405	SAMN09209486	longchangsu' of Cymbidium longibracteatum as martials	Sichuan Agricultural University
Epidendroideae	Cymbidium longibracteatum	Transcriptome	SRA	SRR7164793	https://www.ncbi.nlm.nih.gov/sra/SRR7164793	yellow rhizome	PRJNA471405	SAMN09209486	longchangsu' of Cymbidium longibracteatum as martials	Sichuan Agricultural University
Epidendroideae	Cymbidium longibracteatum	Transcriptome	SRA	SRR7164794	https://www.ncbi.nlm.nih.gov/sra/SRR7164794	yellow rhizome	PRJNA471405	SAMN09209486	longchangsu' of Cymbidium longibracteatum as martials	Sichuan Agricultural University
Epidendroideae	Cymbidium longibracteatum	Transcriptome	SRA	SRR7164795	https://www.ncbi.nlm.nih.gov/sra/SRR7164795	yellow rhizome	PRJNA471405	SAMN09209486	longchangsu' of Cymbidium longibracteatum as martials	Sichuan Agricultural University
Epidendroideae	Cymbidium tracyanum	Transcriptome	SRA	SRR9610213	https://www.ncbi.nlm.nih.gov/sra/SRR9610213	distal third of the root tip	PRJNA551555	SAMN12158186	root tip velamen	Xishuangbanna Tropical Botanical Garden, Chinese Academy of Sciences
Epidendroideae	Cymbidium tracyanum	Transcriptome	SRA	SRR9610220	https://www.ncbi.nlm.nih.gov/sra/SRR9610220	distal third of the root tip	PRJNA551555	SAMN12158190	root tip velamen	Xishuangbanna Tropical Botanical Garden, Chinese Academy of Sciences
Epidendroideae	Cymbidium tracyanum	Transcriptome	SRA	SRR9610221	https://www.ncbi.nlm.nih.gov/sra/SRR9610221	distal third of the root tip	PRJNA551555	SAMN12158192	root tip velamen	Xishuangbanna Tropical Botanical Garden, Chinese Academy of Sciences
Epidendroideae	Cymbidium tracyanum	Transcriptome	SRA	SRR9610309	https://www.ncbi.nlm.nih.gov/sra/SRR9610309	middle third of the root tip	PRJNA551555	SAMN12158195	root tip velamen	Xishuangbanna Tropical Botanical Garden, Chinese Academy of Sciences
Epidendroideae	Cymbidium tracyanum	Transcriptome	SRA	SRR9610311	https://www.ncbi.nlm.nih.gov/sra/SRR9610311	middle third of the root tip	PRJNA551555	SAMN12158197	root tip velamen	Xishuangbanna Tropical Botanical Garden, Chinese Academy of Sciences
Epidendroideae	Cymbidium tracyanum	Transcriptome	SRA	SRR9610313	https://www.ncbi.nlm.nih.gov/sra/SRR9610313	middle third of the root tip	PRJNA551555	SAMN12158198	root tip velamen	Xishuangbanna Tropical Botanical Garden, Chinese Academy of Sciences
Epidendroideae	Cymbidium tracyanum	Transcriptome	SRA	SRR9610315	https://www.ncbi.nlm.nih.gov/sra/SRR9610315	proximal of the root tip	PRJNA551555	SAMN12158202	root tip velamen	Xishuangbanna Tropical Botanical Garden, Chinese Academy of Sciences
Epidendroideae	Cymbidium tracyanum	Transcriptome	SRA	SRR9610316	https://www.ncbi.nlm.nih.gov/sra/SRR9610316	proximal of the root tip	PRJNA551555	SAMN12158205	root tip velamen	Xishuangbanna Tropical Botanical Garden, Chinese Academy of Sciences
Epidendroideae	Cymbidium tracyanum	Transcriptome	SRA	SRR9610317	https://www.ncbi.nlm.nih.gov/sra/SRR9610317	proximal of the root tip	PRJNA551555	SAMN12158206	root tip velamen	Xishuangbanna Tropical Botanical Garden, Chinese Academy of Sciences
Epidendroideae	Cymbidium wenshanense	WGS	SRA	SRR15959874	https://www.ebi.ac.uk/ena/browser/view/SRR15959874	leaves	PRJNA764364	SAMN21500377	SRR15959874	Yunnan Agricultural University
Epidendroideae	Papilionanthe hookeriana x Papilionanthe teres	Genome	NCBI	VMJ	https://www.ncbi.nlm.nih.gov/datasets/genome/GCA_022702705.1/		PRJNA764569	SAMN21509078	plant Sample of Papilionanthe hookeriana x Papilionanthe teres	National University of Singapore
Epidendroideae	Papilionanthe hookeriana x Papilionanthe teres	Transcriptome	NCBI	SRR18095152	https://sra-pub-run-odp.s3.amazonaws.com/sra/SRR18095152/SRR18095152	lateral sepal	PRJNA764569	SAMN26149125	RNA-Seq	National University of Singapore
Epidendroideae	Papilionanthe hookeriana x Papilionanthe teres	Transcriptome	NCBI	SRR18095153	https://sra-pub-run-odp.s3.amazonaws.com/sra/SRR18095153/SRR18095153	lateral petal	PRJNA764569	SAMN26149126	RNA-Seq	National University of Singapore
Epidendroideae	Papilionanthe hookeriana x Papilionanthe teres	Transcriptome	NCBI	SRR18095154	https://sra-pub-run-odp.s3.amazonaws.com/sra/SRR18095154/SRR18095154	dorsal sepal	PRJNA764569	SAMN26149124	RNA-Seq	National University of Singapore
Epidendroideae	Papilionanthe hookeriana x Papilionanthe teres	Transcriptome	NCBI	SRR18095155	https://sra-pub-run-odp.s3.amazonaws.com/sra/SRR18095155/SRR18095155	Leaf transcriptome	PRJNA764569	SAMN26149116	RNA-Seq	National University of Singapore
Epidendroideae	Papilionanthe hookeriana x Papilionanthe teres	Transcriptome	NCBI	SRR18095156	https://sra-pub-run-odp.s3.amazonaws.com/sra/SRR18095156/SRR18095156	Leaf transcriptome	PRJNA764569	SAMN26149115	RNA-seq of Cremastra appendiculata lateral buds in different developemental stage	National University of Singapore
Epidendroideae	Papilionanthe hookeriana x Papilionanthe teres	Transcriptome	NCBI	SRR18095157	https://sra-pub-run-odp.s3.amazonaws.com/sra/SRR18095157/SRR18095157	Labellum	PRJNA764569	SAMN26149119	RNA-Seq	National University of Singapore
Epidendroideae	Papilionanthe hookeriana x Papilionanthe teres	Transcriptome	NCBI	SRR18095158	https://sra-pub-run-odp.s3.amazonaws.com/sra/SRR18095158/SRR18095158	Labellum	PRJNA764569	SAMN26149118	RNA-Seq	National University of Singapore
Epidendroideae	Papilionanthe hookeriana x Papilionanthe teres	Transcriptome	NCBI	SRR18095159	https://sra-pub-run-odp.s3.amazonaws.com/sra/SRR18095159/SRR18095159	Labellum	PRJNA764569	SAMN26149117	RNA-seq of Cremastra appendiculata lateral buds in different developemental stage	National University of Singapore
Epidendroideae	Papilionanthe hookeriana x Papilionanthe teres	Transcriptome	NCBI	SRR18095163	https://sra-pub-run-odp.s3.amazonaws.com/sra/SRR18095163/SRR18095163	Root_rep	PRJNA764569	SAMN26149123	RNA-Seq	National University of Singapore
Epidendroideae	Papilionanthe hookeriana x Papilionanthe teres	Transcriptome	NCBI	SRR18095164	https://sra-pub-run-odp.s3.amazonaws.com/sra/SRR18095164/SRR18095164	Root_rep	PRJNA764569	SAMN26149122	RNA-Seq	National University of Singapore
Epidendroideae	Papilionanthe hookeriana x Papilionanthe teres	Transcriptome	NCBI	SRR18095165	https://sra-pub-run-odp.s3.amazonaws.com/sra/SRR18095165/SRR18095165	Gynostemium	PRJNA764569	SAMN26149121	RNA-Seq	National University of Singapore
Epidendroideae	Papilionanthe hookeriana x Papilionanthe teres	Transcriptome	NCBI	SRR18095166	https://sra-pub-run-odp.s3.amazonaws.com/sra/SRR18095166/SRR18095166	Gynostemium	PRJNA764569	SAMN26149120	RNA-Seq	National University of Singapore
Epidendroideae	Eulophia streptopetala	Enrichment	SRA	SRR13390770	https://www.ncbi.nlm.nih.gov/sra/SRR13390770	leaf	PRJNA690101	SAMN17234748	Genomic libraries generated with DNA sheared to 550 bp using the KAPA LTP Library Prep Kit for Illumina; Libraries hybridized using the Orchidaceae963 bait set	Atlanta Botanical Garden
Epidendroideae	Erycina pusilla	Transcriptome	SRA	SRR7649979	https://www.ncbi.nlm.nih.gov/sra/SRR7649979	2PM unsized plant leaf	PRJNA483943	SAMN09760623	Kapa mRNA stranded kit	University of Georgia
Epidendroideae	Erycina pusilla	Transcriptome	SRA	SRR7649980	https://www.ncbi.nlm.nih.gov/sra/SRR7649980	2AM unsized plant leaf	PRJNA483943	SAMN09760622	Kapa mRNA stranded kit	University of Georgia
Epidendroideae	Erycina pusilla	Transcriptome	SRA	SRR7649981	https://www.ncbi.nlm.nih.gov/sra/SRR7649981	6AM unsized plant leaf	PRJNA483943	SAMN09760624	Kapa mRNA stranded kit	University of Georgia
Epidendroideae	Erycina pusilla	Transcriptome	SRA	SRR7649982	https://www.ncbi.nlm.nih.gov/sra/SRR7649982	10AM unsized plant leaf	PRJNA483943	SAMN09760620	Kapa mRNA stranded kit	University of Georgia
Epidendroideae	Erycina pusilla	Transcriptome	SRA	SRR7649983	https://www.ncbi.nlm.nih.gov/sra/SRR7649983	6PM unsized plant leaf	PRJNA483943	SAMN09760625	Kapa mRNA stranded kit	University of Georgia
Epidendroideae	Erycina pusilla	Transcriptome	SRA	SRR7649984	https://www.ncbi.nlm.nih.gov/sra/SRR7649984	2AM unsized plant leaf	PRJNA483943	SAMN09760622	Kapa mRNA stranded kit	University of Georgia
Epidendroideae	Erycina pusilla	Transcriptome	SRA	SRR7649985	https://www.ncbi.nlm.nih.gov/sra/SRR7649985	6AM unsized plant leaf	PRJNA483943	SAMN09760624	Kapa mRNA stranded kit	University of Georgia
Epidendroideae	Erycina pusilla	Transcriptome	SRA	SRR7649986	https://www.ncbi.nlm.nih.gov/sra/SRR7649986	10AM unsized plant leaf	PRJNA483943	SAMN09760620	Kapa mRNA stranded kit	University of Georgia
Epidendroideae	Erycina pusilla	Transcriptome	SRA	SRR7649987	https://www.ncbi.nlm.nih.gov/sra/SRR7649987	10PM unsized plant leaf	PRJNA483943	SAMN09760621	Kapa mRNA stranded kit	University of Georgia
Epidendroideae	Erycina pusilla	Transcriptome	SRA	SRR7649988	https://www.ncbi.nlm.nih.gov/sra/SRR7649988	6PM unsized plant leaf	PRJNA483943	SAMN09760625	Kapa mRNA stranded kit	University of Georgia
Epidendroideae	Erycina crista-galli	Transcriptome	SRA	SRR7649989	https://www.ncbi.nlm.nih.gov/sra/SRR7649989	6PM plant leaf	PRJNA483943	SAMN09760619	Kapa mRNA stranded kit	University of Georgia
Epidendroideae	Erycina crista-galli	Transcriptome	SRA	SRR7649990	https://www.ncbi.nlm.nih.gov/sra/SRR7649990	6PM plant leaf	PRJNA483943	SAMN09760619	Kapa mRNA stranded kit	University of Georgia
Epidendroideae	Erycina crista-galli	Transcriptome	SRA	SRR7649991	https://www.ncbi.nlm.nih.gov/sra/SRR7649991	10AM plant leaf	PRJNA483943	SAMN09760617	Kapa mRNA stranded kit	University of Georgia
Epidendroideae	Erycina crista-galli	Transcriptome	SRA	SRR7649992	https://www.ncbi.nlm.nih.gov/sra/SRR7649992	10AM plant leaf	PRJNA483943	SAMN09760617	Kapa mRNA stranded kit	University of Georgia
Epidendroideae	Erycina crista-galli	Transcriptome	SRA	SRR7649993	https://www.ncbi.nlm.nih.gov/sra/SRR7649993	6PM plant leaf	PRJNA483943	SAMN09760619	Kapa mRNA stranded kit	University of Georgia
Epidendroideae	Erycina crista-galli	Transcriptome	SRA	SRR7649994	https://www.ncbi.nlm.nih.gov/sra/SRR7649994	10PM plant leaf	PRJNA483943	SAMN09760618	Kapa mRNA stranded kit	University of Georgia
Epidendroideae	Erycina crista-galli	Transcriptome	SRA	SRR7649995	https://www.ncbi.nlm.nih.gov/sra/SRR7649995	6AM plant leaf	PRJNA483943	SAMN09760615	Kapa mRNA stranded kit	University of Georgia
Epidendroideae	Erycina crista-galli	Transcriptome	SRA	SRR7649996	https://www.ncbi.nlm.nih.gov/sra/SRR7649996	2AM plant leaf	PRJNA483943	SAMN09760616	Kapa mRNA stranded kit	University of Georgia
Epidendroideae	Erycina crista-galli	Transcriptome	SRA	SRR7649997	https://www.ncbi.nlm.nih.gov/sra/SRR7649997	6AM plant leaf	PRJNA483943	SAMN09760615	Kapa mRNA stranded kit	University of Georgia
Epidendroideae	Erycina crista-galli	Transcriptome	SRA	SRR7649998	https://www.ncbi.nlm.nih.gov/sra/SRR7649998	2AM plant leaf	PRJNA483943	SAMN09760616	Kapa mRNA stranded kit	University of Georgia
Epidendroideae	Erycina pusilla	Transcriptome	SRA	SRR7649999	https://www.ncbi.nlm.nih.gov/sra/SRR7649999	12PM Large plant leaf	PRJNA483943	SAMN09760628	Kapa mRNA stranded kit	University of Georgia
Epidendroideae	Erycina pusilla	Transcriptome	SRA	SRR7650000	https://www.ncbi.nlm.nih.gov/sra/SRR7650000	12AM Large plant leaf	PRJNA483943	SAMN09760631	Kapa mRNA stranded kit	University of Georgia
Epidendroideae	Erycina pusilla	Transcriptome	SRA	SRR7650001	https://www.ncbi.nlm.nih.gov/sra/SRR7650001	2PM unsized plant leaf	PRJNA483943	SAMN09760623	Kapa mRNA stranded kit	University of Georgia
Epidendroideae	Erycina pusilla	Transcriptome	SRA	SRR7650002	https://www.ncbi.nlm.nih.gov/sra/SRR7650002	6AM unsized plant leaf	PRJNA483943	SAMN09760624	Kapa mRNA stranded kit	University of Georgia
Epidendroideae	Erycina pusilla	Transcriptome	SRA	SRR7650003	https://www.ncbi.nlm.nih.gov/sra/SRR7650003	10PM unsized plant leaf	PRJNA483943	SAMN09760621	Kapa mRNA stranded kit	University of Georgia
Epidendroideae	Erycina pusilla	Transcriptome	SRA	SRR7650004	https://www.ncbi.nlm.nih.gov/sra/SRR7650004	2PM unsized plant leaf	PRJNA483943	SAMN09760623	Kapa mRNA stranded kit	University of Georgia
Epidendroideae	Erycina pusilla	Transcriptome	SRA	SRR7650005	https://www.ncbi.nlm.nih.gov/sra/SRR7650005	10AM unsized plant leaf	PRJNA483943	SAMN09760620	Kapa mRNA stranded kit	University of Georgia
Epidendroideae	Erycina pusilla	Transcriptome	SRA	SRR7650006	https://www.ncbi.nlm.nih.gov/sra/SRR7650006	6AM unsized plant leaf	PRJNA483943	SAMN09760624	Kapa mRNA stranded kit	University of Georgia
Epidendroideae	Erycina pusilla	Transcriptome	SRA	SRR7650007	https://www.ncbi.nlm.nih.gov/sra/SRR7650007	2AM unsized plant leaf	PRJNA483943	SAMN09760622	Kapa mRNA stranded kit	University of Georgia
Epidendroideae	Erycina pusilla	Transcriptome	SRA	SRR7650008	https://www.ncbi.nlm.nih.gov/sra/SRR7650008	2AM unsized plant leaf	PRJNA483943	SAMN09760622	Kapa mRNA stranded kit	University of Georgia
Epidendroideae	Erycina pusilla	Transcriptome	SRA	SRR7650009	https://www.ncbi.nlm.nih.gov/sra/SRR7650009	6AM Med plant leaf	PRJNA483943	SAMN09760627	Kapa mRNA stranded kit	University of Georgia
Epidendroideae	Erycina pusilla	Transcriptome	SRA	SRR7650010	https://www.ncbi.nlm.nih.gov/sra/SRR7650010	2PM Med plant leaf	PRJNA483943	SAMN09760649	Kapa mRNA stranded kit	University of Georgia
Epidendroideae	Erycina pusilla	Transcriptome	SRA	SRR7650011	https://www.ncbi.nlm.nih.gov/sra/SRR7650011	12PM Med plant leaf	PRJNA483943	SAMN09760647	Kapa mRNA stranded kit	University of Georgia
Epidendroideae	Erycina pusilla	Transcriptome	SRA	SRR7650012	https://www.ncbi.nlm.nih.gov/sra/SRR7650012	6AM Large plant leaf	PRJNA483943	SAMN09760635	Kapa mRNA stranded kit	University of Georgia
Epidendroideae	Erycina pusilla	Transcriptome	SRA	SRR7650013	https://www.ncbi.nlm.nih.gov/sra/SRR7650013	8AM Med plant leaf	PRJNA483943	SAMN09760648	Kapa mRNA stranded kit	University of Georgia
Epidendroideae	Erycina pusilla	Transcriptome	SRA	SRR7650014	https://www.ncbi.nlm.nih.gov/sra/SRR7650014	4AM Med plant leaf	PRJNA483943	SAMN09760641	Kapa mRNA stranded kit	University of Georgia
Epidendroideae	Erycina pusilla	Transcriptome	SRA	SRR7650015	https://www.ncbi.nlm.nih.gov/sra/SRR7650015	6PM Large plant leaf	PRJNA483943	SAMN09760632	Kapa mRNA stranded kit	University of Georgia
Epidendroideae	Erycina pusilla	Transcriptome	SRA	SRR7650016	https://www.ncbi.nlm.nih.gov/sra/SRR7650016	8PM Med plant leaf	PRJNA483943	SAMN09760645	Kapa mRNA stranded kit	University of Georgia
Epidendroideae	Erycina pusilla	Transcriptome	SRA	SRR7650017	https://www.ncbi.nlm.nih.gov/sra/SRR7650017	2AM Med plant leaf	PRJNA483943	SAMN09760643	Kapa mRNA stranded kit	University of Georgia
Epidendroideae	Erycina pusilla	Transcriptome	SRA	SRR7650018	https://www.ncbi.nlm.nih.gov/sra/SRR7650018	8PM Large plant leaf	PRJNA483943	SAMN09760636	Kapa mRNA stranded kit	University of Georgia
Epidendroideae	Erycina pusilla	Transcriptome	SRA	SRR7650019	https://www.ncbi.nlm.nih.gov/sra/SRR7650019	2AM Large plant leaf	PRJNA483943	SAMN09760638	Kapa mRNA stranded kit	University of Georgia
Epidendroideae	Erycina pusilla	Transcriptome	SRA	SRR7650020	https://www.ncbi.nlm.nih.gov/sra/SRR7650020	8AM Large plant leaf	PRJNA483943	SAMN09760626	Kapa mRNA stranded kit	University of Georgia
Epidendroideae	Erycina pusilla	Transcriptome	SRA	SRR7650021	https://www.ncbi.nlm.nih.gov/sra/SRR7650021	2PM Large plant leaf	PRJNA483943	SAMN09760637	Kapa mRNA stranded kit	University of Georgia
Epidendroideae	Erycina pusilla	Transcriptome	SRA	SRR7650022	https://www.ncbi.nlm.nih.gov/sra/SRR7650022	8AM Med plant leaf	PRJNA483943	SAMN09760648	Kapa mRNA stranded kit	University of Georgia
Epidendroideae	Erycina pusilla	Transcriptome	SRA	SRR7650023	https://www.ncbi.nlm.nih.gov/sra/SRR7650023	4PM Large plant leaf	PRJNA483943	SAMN09760629	Kapa mRNA stranded kit	University of Georgia
Epidendroideae	Erycina pusilla	Transcriptome	SRA	SRR7650024	https://www.ncbi.nlm.nih.gov/sra/SRR7650024	12PM Med plant leaf	PRJNA483943	SAMN09760647	Kapa mRNA stranded kit	University of Georgia
Epidendroideae	Erycina pusilla	Transcriptome	SRA	SRR7650025	https://www.ncbi.nlm.nih.gov/sra/SRR7650025	6PM Med plant leaf	PRJNA483943	SAMN09760646	Kapa mRNA stranded kit	University of Georgia
Epidendroideae	Erycina pusilla	Transcriptome	SRA	SRR7650026	https://www.ncbi.nlm.nih.gov/sra/SRR7650026	4AM Large plant leaf	PRJNA483943	SAMN09760633	Kapa mRNA stranded kit	University of Georgia
Epidendroideae	Erycina pusilla	Transcriptome	SRA	SRR7650027	https://www.ncbi.nlm.nih.gov/sra/SRR7650027	6PM Med plant leaf	PRJNA483943	SAMN09760646	Kapa mRNA stranded kit	University of Georgia
Epidendroideae	Erycina pusilla	Transcriptome	SRA	SRR7650028	https://www.ncbi.nlm.nih.gov/sra/SRR7650028	10AM Med plant leaf	PRJNA483943	SAMN09760642	Kapa mRNA stranded kit	University of Georgia
Epidendroideae	Erycina crista-galli	Transcriptome	SRA	SRR7650029	https://www.ncbi.nlm.nih.gov/sra/SRR7650029	6AM plant leaf	PRJNA483943	SAMN09760615	Kapa mRNA stranded kit	University of Georgia
Epidendroideae	Erycina crista-galli	Transcriptome	SRA	SRR7650030	https://www.ncbi.nlm.nih.gov/sra/SRR7650030	6PM plant leaf	PRJNA483943	SAMN09760619	Kapa mRNA stranded kit	University of Georgia
Epidendroideae	Erycina crista-galli	Transcriptome	SRA	SRR7650031	https://www.ncbi.nlm.nih.gov/sra/SRR7650031	10PM plant leaf	PRJNA483943	SAMN09760618	Kapa mRNA stranded kit	University of Georgia
Epidendroideae	Erycina crista-galli	Transcriptome	SRA	SRR7650032	https://www.ncbi.nlm.nih.gov/sra/SRR7650032	2PM plant leaf	PRJNA483943	SAMN09760614	Kapa mRNA stranded kit	University of Georgia
Epidendroideae	Erycina crista-galli	Transcriptome	SRA	SRR7650033	https://www.ncbi.nlm.nih.gov/sra/SRR7650033	10PM plant leaf	PRJNA483943	SAMN09760618	Kapa mRNA stranded kit	University of Georgia
Epidendroideae	Erycina crista-galli	Transcriptome	SRA	SRR7650034	https://www.ncbi.nlm.nih.gov/sra/SRR7650034	6AM plant leaf	PRJNA483943	SAMN09760618	Kapa mRNA stranded kit	University of Georgia
Epidendroideae	Erycina crista-galli	Transcriptome	SRA	SRR7650035	https://www.ncbi.nlm.nih.gov/sra/SRR7650035	2PM plant leaf	PRJNA483943	SAMN09760614	Kapa mRNA stranded kit	University of Georgia
Epidendroideae	Erycina crista-galli	Transcriptome	SRA	SRR7650036	https://www.ncbi.nlm.nih.gov/sra/SRR7650036	10PM plant leaf	PRJNA483943	SAMN09760618	Kapa mRNA stranded kit	University of Georgia
Epidendroideae	Erycina crista-galli	Transcriptome	SRA	SRR7650037	https://www.ncbi.nlm.nih.gov/sra/SRR7650037	2AM plant leaf	PRJNA483943	SAMN09760616	Kapa mRNA stranded kit	University of Georgia
Epidendroideae	Erycina crista-galli	Transcriptome	SRA	SRR7650038	https://www.ncbi.nlm.nih.gov/sra/SRR7650038	2PM plant leaf	PRJNA483943	SAMN09760614	Kapa mRNA stranded kit	University of Georgia
Epidendroideae	Erycina pusilla	Transcriptome	SRA	SRR7650039	https://www.ncbi.nlm.nih.gov/sra/SRR7650039	4PM Med plant leaf	PRJNA483943	SAMN09760644	Kapa mRNA stranded kit	University of Georgia
Epidendroideae	Erycina pusilla	Transcriptome	SRA	SRR7650040	https://www.ncbi.nlm.nih.gov/sra/SRR7650040	12AM Med plant leaf	PRJNA483943	SAMN09760640	Kapa mRNA stranded kit	University of Georgia
Epidendroideae	Erycina pusilla	Transcriptome	SRA	SRR7650041	https://www.ncbi.nlm.nih.gov/sra/SRR7650041	2PM Med plant leaf	PRJNA483943	SAMN09760649	Kapa mRNA stranded kit	University of Georgia
Epidendroideae	Erycina pusilla	Transcriptome	SRA	SRR7650042	https://www.ncbi.nlm.nih.gov/sra/SRR7650042	4AM Med plant leaf	PRJNA483943	SAMN09760641	Kapa mRNA stranded kit	University of Georgia
Epidendroideae	Erycina pusilla	Transcriptome	SRA	SRR7650043	https://www.ncbi.nlm.nih.gov/sra/SRR7650043	10PM Med plant leaf	PRJNA483943	SAMN09760639	Kapa mRNA stranded kit	University of Georgia
Epidendroideae	Erycina pusilla	Transcriptome	SRA	SRR7650044	https://www.ncbi.nlm.nih.gov/sra/SRR7650044	10AM Large plant leaf	PRJNA483943	SAMN09760630	Kapa mRNA stranded kit	University of Georgia
Epidendroideae	Erycina pusilla	Transcriptome	SRA	SRR7650045	https://www.ncbi.nlm.nih.gov/sra/SRR7650045	2AM Med plant leaf	PRJNA483943	SAMN09760643	Kapa mRNA stranded kit	University of Georgia
Epidendroideae	Erycina pusilla	Transcriptome	SRA	SRR7650046	https://www.ncbi.nlm.nih.gov/sra/SRR7650046	8PM Med plant leaf	PRJNA483943	SAMN09760645	Kapa mRNA stranded kit	University of Georgia
Epidendroideae	Erycina pusilla	Transcriptome	SRA	SRR7650047	https://www.ncbi.nlm.nih.gov/sra/SRR7650047	10PM Large plant leaf	PRJNA483943	SAMN09760634	Kapa mRNA stranded kit	University of Georgia
Epidendroideae	Erycina pusilla	Transcriptome	SRA	SRR7650048	https://www.ncbi.nlm.nih.gov/sra/SRR7650048	6AM Med plant leaf	PRJNA483943	SAMN09760627	Kapa mRNA stranded kit	University of Georgia
Epidendroideae	Erycina pusilla	Transcriptome	SRA	SRR7650049	https://www.ncbi.nlm.nih.gov/sra/SRR7650049	2PM unsized plant leaf	PRJNA483943	SAMN09760623	Kapa mRNA stranded kit	University of Georgia
Epidendroideae	Erycina crista-galli	Transcriptome	SRA	SRR7650050	https://www.ncbi.nlm.nih.gov/sra/SRR7650050	10AM plant leaf	PRJNA483943	SAMN09760617	Kapa mRNA stranded kit	University of Georgia
Epidendroideae	Erycina pusilla	Transcriptome	SRA	SRR7650051	https://www.ncbi.nlm.nih.gov/sra/SRR7650051	10PM unsized plant leaf	PRJNA483943	SAMN09760621	Kapa mRNA stranded kit	University of Georgia
Epidendroideae	Erycina pusilla	Transcriptome	SRA	SRR7650052	https://www.ncbi.nlm.nih.gov/sra/SRR7650052	6PM unsized plant leaf	PRJNA483943	SAMN09760625	Kapa mRNA stranded kit	University of Georgia
Epidendroideae	Erycina crista-galli	Transcriptome	SRA	SRR7650053	https://www.ncbi.nlm.nih.gov/sra/SRR7650053	10PM plant leaf	PRJNA483943	SAMN09760618	Kapa mRNA stranded kit	University of Georgia
Epidendroideae	Erycina crista-galli	Transcriptome	SRA	SRR7650054	https://www.ncbi.nlm.nih.gov/sra/SRR7650054	10AM plant leaf	PRJNA483943	SAMN09760617	Kapa mRNA stranded kit	University of Georgia
Epidendroideae	Erycina crista-galli	Transcriptome	SRA	SRR7650055	https://www.ncbi.nlm.nih.gov/sra/SRR7650055	2AM plant leaf	PRJNA483943	SAMN09760616	Kapa mRNA stranded kit	University of Georgia
Epidendroideae	Erycina crista-galli	Transcriptome	SRA	SRR7650056	https://www.ncbi.nlm.nih.gov/sra/SRR7650056	2AM plant leaf	PRJNA483943	SAMN09760616	Kapa mRNA stranded kit	University of Georgia
Epidendroideae	Erycina pusilla	Transcriptome	SRA	SRR7650057	https://www.ncbi.nlm.nih.gov/sra/SRR7650057	10AM unsized plant leaf	PRJNA483943	SAMN09760620	Kapa mRNA stranded kit	University of Georgia
Epidendroideae	Erycina pusilla	Transcriptome	SRA	SRR7650058	https://www.ncbi.nlm.nih.gov/sra/SRR7650058	10PM unsized plant leaf	PRJNA483943	SAMN09760621	Kapa mRNA stranded kit	University of Georgia
Epidendroideae	Erycina pusilla	Transcriptome	SRA	SRR7650059	https://www.ncbi.nlm.nih.gov/sra/SRR7650059	4PM Med plant leaf	PRJNA483943	SAMN09760644	Kapa mRNA stranded kit	University of Georgia
Epidendroideae	Erycina pusilla	Transcriptome	SRA	SRR7650060	https://www.ncbi.nlm.nih.gov/sra/SRR7650060	10AM Med plant leaf	PRJNA483943	SAMN09760642	Kapa mRNA stranded kit	University of Georgia
Epidendroideae	Erycina pusilla	Transcriptome	SRA	SRR7650061	https://www.ncbi.nlm.nih.gov/sra/SRR7650061	12AM Med plant leaf	PRJNA483943	SAMN09760640	Kapa mRNA stranded kit	University of Georgia
Epidendroideae	Erycina pusilla	Transcriptome	SRA	SRR7650062	https://www.ncbi.nlm.nih.gov/sra/SRR7650062	10PM Med plant leaf	PRJNA483943	SAMN09760639	Kapa mRNA stranded kit	University of Georgia
Epidendroideae	Erycina pusilla	Transcriptome	SRA	SRR7650063	https://www.ncbi.nlm.nih.gov/sra/SRR7650063	2PM unsized plant leaf	PRJNA483943	SAMN09760623	Kapa mRNA stranded kit	University of Georgia
Epidendroideae	Erycina pusilla	Transcriptome	SRA	SRR7650064	https://www.ncbi.nlm.nih.gov/sra/SRR7650064	6PM unsized plant leaf	PRJNA483943	SAMN09760625	Kapa mRNA stranded kit	University of Georgia
Epidendroideae	Erycina pusilla	Transcriptome	SRA	SRR7650065	https://www.ncbi.nlm.nih.gov/sra/SRR7650065	6PM unsized plant leaf	PRJNA483943	SAMN09760625	Kapa mRNA stranded kit	University of Georgia
Epidendroideae	Erycina pusilla	Transcriptome	SRA	SRR7650066	https://www.ncbi.nlm.nih.gov/sra/SRR7650066	2PM unsized plant leaf	PRJNA483943	SAMN09760623	Kapa mRNA stranded kit	University of Georgia
Epidendroideae	Erycina pusilla	Transcriptome	SRA	SRR7650067	https://www.ncbi.nlm.nih.gov/sra/SRR7650067	2AM unsized plant leaf	PRJNA483943	SAMN09760622	Kapa mRNA stranded kit	University of Georgia
Epidendroideae	Erycina pusilla	Transcriptome	SRA	SRR7650068	https://www.ncbi.nlm.nih.gov/sra/SRR7650068	10AM unsized plant leaf	PRJNA483943	SAMN09760620	Kapa mRNA stranded kit	University of Georgia
Epidendroideae	Erycina pusilla	Transcriptome	SRA	SRR7650069	https://www.ncbi.nlm.nih.gov/sra/SRR7650069	6AM unsized plant leaf	PRJNA483943	SAMN09760624	Kapa mRNA stranded kit	University of Georgia
Epidendroideae	Erycina pusilla	Transcriptome	SRA	SRR7650070	https://www.ncbi.nlm.nih.gov/sra/SRR7650070	6AM unsized plant leaf	PRJNA483943	SAMN09760624	Kapa mRNA stranded kit	University of Georgia
Epidendroideae	Erycina pusilla	Transcriptome	SRA	SRR7650071	https://www.ncbi.nlm.nih.gov/sra/SRR7650071	10PM unsized plant leaf	PRJNA483943	SAMN09760621	Kapa mRNA stranded kit	University of Georgia
Epidendroideae	Erycina pusilla	Transcriptome	SRA	SRR7650072	https://www.ncbi.nlm.nih.gov/sra/SRR7650072	2AM unsized plant leaf	PRJNA483943	SAMN09760622	Kapa mRNA stranded kit	University of Georgia
Epidendroideae	Oncidesa sp.	Transcriptome	SRA	SRR13300160	https://www.ncbi.nlm.nih.gov/sra/SRR13300160	flower	PRJNA685926	SAMN17101201	Blooming period of flower from Jinhui	Fujian Academy of Agricultural Science
Epidendroideae	Oncidium sphacelatum	Transcriptome	SRA	ERR2040743	https://www.ncbi.nlm.nih.gov/sra/ERR2040743	leaf	PRJEB21674	SAMEA104170787	1000 Plant (1KP) Transcriptomes: The Remaining Data	Department of Biological Sciences
Epidendroideae	Acineta superba	Enrichment	SRA	SRR13390753	https://www.ncbi.nlm.nih.gov/sra/SRR13390753	Fresh leaf	PRJNA690101	SAMN17234755	Genomic libraries generated with DNA sheared to 550 bp using the KAPA LTP Library Prep Kit for Illumina; Libraries hybridized using the Orchidaceae963 bait set	Atlanta Botanical Garden
References
Ai, Y., Li, Z., Sun, W.H., Chen, J., Zhang, D.Y., Ma, L., Zhang, Q.H., Chen, M.K., Zheng, Q.D., Liu, J.F., Jiang, Y.T., Li, B.J., Liu, X.D., Xu, X.Y., Yu, X., Zheng, Y., Liao, X.Y., Zhou, Z., Wang, J.Y., Wang, Z.W., Xie, T.X., Ma, S.H., Zhou, J., Ke, Y.J., Zhou, Y.Z., Lu, H.C., Liu, K.W., Yang, F.X., Zhu, G.F., Huang, L.Q., Peng, D.H., Chen, S.P., Lan, S.R., Van de Peer, Y. and Liu, Z.J. (2021) T…
Cai, J., Liu, X., Vanneste, K., Proost, S., Tsai, W.C., Liu, K.W., Chen, L.J., He, Y., Xu, Q., Bian, C., Zheng, Z., Sun, F., Liu, W., Hsiao, Y.Y., Pan, Z.J., Hsu, C.C., Yang, Y.P., Hsu, Y.C., Chuang, Y.C., Dievart, A., Dufayard, J.F., Xu, X., Wang, J.Y., Wang, J., Xiao, X.J., Zhao, X.M., Du, R., Zhang, G.Q., Wang, M., Su, Y.Y., Xie, G.C., Liu, G.H., Li, L.Q., Huang, L.Q., Luo, Y.B., Chen, H.H., V…
Chao, Y.T., Chen, W.C., Chen, C.Y., Ho, H.Y., Yeh, C.H., Kuo, Y.T., Su, C.L., Yen, S.H., Hsueh, H.Y., Yeh, J.H., Hsu, H.L., Tsai, Y.H., Kuo, T.Y., Chang, S.B., Chen, K.Y. and Shih, M.C. (2018) Chromosome-level assembly, genetic and physical mapping of Phalaenopsis aphrodite genome provides new insights into species adaptation and resources for orchid breeding. Plant Biotechnol. J. 16, 2027-2041 h…
Chung, O., Kim, J., Bolser, D., Kim, H.M., Jun, J.H., Choi, J.P., Jang, H.D., Cho, Y.S., Bhak, J. and Kwak, M. (2022) A chromosome-scale genome assembly and annotation of the spring orchid (Cymbidium goeringii). Mol Ecol Resour 22, 1168-1177 https://doi.org/10.1111/1755-0998.13537.
Fan, W., He, Z.-S., Zhe, M., Feng, J.-Q., Zhang, L., Huang, Y., Liu, F., Huang, J.-L., Ya, J.-D., Zhang, S.-B., Yang, J.-B., Zhu, A. and Li, D.-Z. (2023) High-quality Cymbidium mannii genome and multifaceted regulation of crassulacean acid metabolism in epiphytes. Plant Commun. 4, 100564 https://doi.org/10.1016/j.xplc.2023.100564.
Han, B., Jing, Y., Dai, J., Zheng, T., Gu, F., Zhao, Q., Zhu, F., Song, X., Deng, H., Wei, P., Song, C., Liu, D., Jiang, X., Wang, F., Chen, Y., Sun, C., Yao, H., Zhang, L., Chen, N., Chen, S., Li, X., Wei, Y., Ouyang, Z., Yan, H., Lu, J., Wang, H., Guo, L., Kong, L., Zhao, J., Li, S., Luo, L., Kristiansen, K., Feng, Z., Sun, S., Chen, C., Yue, Z. and Chen, N. (2020) A Chromosome-Level Genome Ass…
Jiang, L., Lin, M., Wang, H., Song, H., Zhang, L., Huang, Q., Chen, R., Song, C., Li, G. and Cao, Y. (2022a) Haplotype-resolved genome assembly of Bletilla striata (Thunb.) Reichb.f. to elucidate medicinal value. Plant J 111, 1340-1353 https://doi.org/10.1111/tpj.15892.
Jiang, Y., Hu, X., Yuan, Y., Guo, X., Chase, M.W., Ge, S., Li, J., Fu, J., Li, K., Hao, M., Wang, Y., Jiao, Y., Jiang, W. and Jin, X. (2022b) The Gastrodia menghaiensis (Orchidaceae) genome provides new insights of orchid mycorrhizal interactions. BMC Plant Biol 22, 179 https://doi.org/10.1186/s12870-022-03573-1.
Li, M.H., Liu, K.W., Li, Z., Lu, H.C., Ye, Q.L., Zhang, D., Wang, J.Y., Li, Y.F., Zhong, Z.M., Liu, X., Yu, X., Liu, D.K., Tu, X.D., Liu, B., Hao, Y., Liao, X.Y., Jiang, Y.T., Sun, W.H., Chen, J., Chen, Y.Q., Ai, Y., Zhai, J.W., Wu, S.S., Zhou, Z., Hsiao, Y.Y., Wu, W.L., Chen, Y.Y., Lin, Y.F., Hsu, J.L., Li, C.Y., Wang, Z.W., Zhao, X., Zhong, W.Y., Ma, X.K., Ma, L., Huang, J., Chen, G.Z., Huang, …
Lim, A.H., Low, Z.J., Shingate, P.N., Hong, J.H., Chong, S.C., Ng, C.C.Y., Liu, W., Vaser, R., Sikic, M., Sung, W.K., Nagarajan, N., Tan, P. and Teh, B.T. (2022) Genome assembly and chemogenomic profiling of National Flower of Singapore Papilionanthe Miss Joaquim 'Agnes' reveals metabolic pathways regulating floral traits. Commun Biol 5, 967 https://doi.org/10.1038/s42003-022-03940-6.
Niu, Z.T., Zhu, F., Fan, Y.J., Li, C., Zhang, B.H., Zhu, S.Y., Hou, Z.Y., Wang, M.T., Yang, J.P., Xue, Q.Y., Liu, W. and Ding, X.Y. (2021) The chromosome-level reference genome assembly for Dendrobium officinale and its utility of functional genomics research and molecular breeding study. Acta Pharm. Sin. B 11, 2080-2092 https://doi.org/10.1016/j.apsb.2021.01.019.
Piet, Q., Droc, G., Marande, W., Sarah, G., Bocs, S., Klopp, C., Bourge, M., Siljak-Yakovlev, S., Bouchez, O., Lopez-Roques, C., Lepers-Andrzejewski, S., Bourgois, L., Zucca, J., Dron, M., Besse, P., Grisoni, M., Jourda, C. and Charron, C. (2022) A chromosome-level, haplotype-phased Vanilla planifolia genome highlights the challenge of partial endoreplication for accurate whole-genome assembly. P…
Sherpa, R., Devadas, R., Suprasanna, P., Bolbhat, S.N. and Nikam, T.D. (2022) First De novo whole genome sequencing and assembly of mutant Dendrobium hybrid cultivar ‘Emma White’. bioRxiv, 2022.2006.2025.497579 https://doi.org/10.1101/2022.06.25.497579.
Wang, J., Xie, J.J., Chen, H.X., Qiu, X., Cui, H., Liu, Y.J., Sahu, S.K., Fang, D.M., Li, T.Y., Wang, M., Chen, Y.W., Liu, H., Zhang, J.Y. and Wang, B.B. (2022) A draft genome of the medicinal plant Cremastra appendiculata (D. Don) provides insights into the colchicine biosynthetic pathway. Commun. Biol. 5, 12 https://doi.org/10.1038/s42003-022-04229-4.
Xu, Q., Niu, S.C., Li, K.L., Zheng, P.J., Zhang, X.J., Jia, Y., Liu, Y., Niu, Y.X., Yu, L.H., Chen, D.F. and Zhang, G.Q. (2022) Chromosome-Scale Assembly of the Dendrobium nobile Genome Provides Insights Into the Molecular Mechanism of the Biosynthesis of the Medicinal Active Ingredient of Dendrobium. Front Genet 13, 844622 https://doi.org/10.3389/fgene.2022.844622.
Yang, F.X., Gao, J., Wei, Y.L., Ren, R., Zhang, G.Q., Lu, C.Q., Jin, J.P., Ai, Y., Wang, Y.Q., Chen, L.J., Ahmad, S., Zhang, D.Y., Sun, W.H., Tsai, W.C., Liu, Z.J. and Zhu, G.F. (2021) The genome of Cymbidium sinense revealed the evolution of orchid traits. Plant Biotechnol. J., https://doi.org/10.1111/pbi.13676.
Yuan, Y., Jin, X., Liu, J., Zhao, X., Zhou, J., Wang, X., Wang, D., Lai, C., Xu, W., Huang, J., Zha, L., Liu, D., Ma, X., Wang, L., Zhou, M., Jiang, Z., Meng, H., Peng, H., Liang, Y., Li, R., Jiang, C., Zhao, Y., Nan, T., Jin, Y., Zhan, Z., Yang, J., Jiang, W. and Huang, L. (2018) The Gastrodia elata genome provides insights into plant adaptation to heterotrophy. Nat Commun 9, 1615 https://doi.or…
Zhang, G.Q., Liu, K.W., Li, Z., Lohaus, R., Hsiao, Y.Y., Niu, S.C., Wang, J.Y., Lin, Y.C., Xu, Q., Chen, L.J., Yoshida, K., Fujiwara, S., Wang, Z.W., Zhang, Y.Q., Mitsuda, N., Wang, M., Liu, G.H., Pecoraro, L., Huang, H.X., Xiao, X.J., Lin, M., Wu, X.Y., Wu, W.L., Chen, Y.Y., Chang, S.B., Sakamoto, S., Ohme-Takagi, M., Yagi, M., Zeng, S.J., Shen, C.Y., Yeh, C.M., Luo, Y.B., Tsai, W.C., Van de Pee…
Zhang, G.Q., Xu, Q., Bian, C., Tsai, W.C., Yeh, C.M., Liu, K.W., Yoshida, K., Zhang, L.S., Chang, S.B., Chen, F., Shi, Y., Su, Y.Y., Zhang, Y.Q., Chen, L.J., Yin, Y., Lin, M., Huang, H., Deng, H., Wang, Z.W., Zhu, S.L., Zhao, X., Deng, C., Niu, S.C., Huang, J., Wang, M., Liu, G.H., Yang, H.J., Xiao, X.J., Hsiao, Y.Y., Wu, W.L., Chen, Y.Y., Mitsuda, N., Ohme-Takagi, M., Luo, Y.B., Van de Peer, Y. …
Zhang, W.X., Zhang, G.Q., Zeng, P., Zhang, Y.Q., Hu, H., Liu, Z.J. and Cai, J. (2021a) Genome sequence of Apostasia ramifera provides insights into the adaptive evolution in orchids. Bmc Genomics 22, https://doi.org/10.1186/s12864-021-07852-3.
Zhang, Y., Zhang, G.Q., Zhang, D., Liu, X.D., Xu, X.Y., Sun, W.H., Yu, X., Zhu, X., Wang, Z.W., Zhao, X., Zhong, W.Y., Chen, H., Yin, W.L., Huang, T., Niu, S.C. and Liu, Z.J. (2021b) Chromosome-scale assembly of the Dendrobium chrysotoxum genome enhances the understanding of orchid evolution. Hortic Res 8, 183 https://doi.org/10.1038/s41438-021-00621-z.

## Sheet: TableS2
Table S2. Statistics of 84 phenotypic characters from 227 cultispecies of Cymbidium sinense
Sample name	ZX	ZG	ZF	YPS	YHD	YBY	YSBPZD	YQHQGXS	YX	YC	YK	YCKB	YJDDC	YJDXZ	YNQCD	YPLSCD	YPSBMBW	YPSBMBWLX	HXLX	HSL	HGCDL	HXCD	HGCDT	GZT	HGHQGXS	HBPSL	EPJHBZT	HZYYS	HCD	HKD	EPYSZLS	EPZBYS	EPBYYS	EPLZYSJGD	EPBD	EPPXX	EPTW	EPXXB	EPTWYS	ZEPCD	ZEPKD	ZEPXZ	ZEPBYJQCD	ZEPBYBZCD	ZEPXDXZ	CEPCD	CEPKD	CEPXZ	CEPBYJQCD
CS20WB03	2	30	65	5	0.37	1	1	2	1	59.2	3.696	16.0173	1	1	2	2	1	0	1	15	39	27.2	0.649	1	1	6	2	3	5.135	4.349	3	2	3	2	2	2	1	0	8	3.029	0.617	1	1	1	1	3.052	0.577	1	1
CS20WP01	2	38	59	3	0.35	2	1	2	1	45	2.423	18.572	1	1	2	2	1	0	1	5	40.8	13.5	0.527	1	1	6	2	3	3.986	3.991	1	3	3	2	2	2	2	0	0	2.938	0.632	1	1	1	1	2.923	0.587	1	1
CS20WP02	2	38	67	4	0.37	1	1	2	1	63	2.697	23.3593	1	1	2	2	1	0	1	17	52	32.5	0.877	1	1	6	2	7	6.432	4.916	0	6、8	6、8	2	2	2	1	0	8	3.448	0.724	1	1	1	1	3.592	0.672	1	1
CS20WP03	2	25	74	3	0.42	1	1	2	1	41.4	3.245	12.7581	1	1	2	2	1	0	1	11	31	26.5	0.54	1	1	6	2	6、8	4.31	4.437	3	2	8	2	2	2	1	0	8	2.776	0.661	1	1	1	1	2.743	0.618	1	1
CS20WP04	2	26	59	3	0.27	1	2	2	1	43	2.216	19.4043	1	1	2	2	1	0	1	6	45.5	20.6	0.325	1	1	6	2	2	5.131	5.65	3	2	8	2	2	2	1	0	8	3.273	0.484	1	1	1	1	3.291	0.468	1	1
CS20WP05	2	30.7	53.2	4	0.58	1	1	2	1	42.2	1.483	28.4558	1	1	2	2	1	0	1	9	25.2	21.4	0.379	2	2	6	1	2	1.733	1.814	3	2	6	1	2	2	1	0	6	2.224	0.601	1	1	1	2	2.15	0.551	1	2
CS20WP06	2	32	77	3	0.33	1	1	2	1	54.9	1.731	31.7158	1	1	2	2	1	0	1	13	45.5	30	0.535	1	2	6	2	4	4.382	4.553	3	2	4	2	1	2	1	0	8	2.852	0.69	1	1	1	1	2.808	0.666	1	1
CS20WP07	2	28	47	3	0.31	1	1	2	1	47.2	2.058	22.9349	1	1	2	2	1	0	1	9	24.5	20.5	0.363	1	1	6	2	2	4.262	5.012	3	2	8	2	2	2	1	0	8	3.047	0.544	1	1	1	1	2.849	0.533	1	1
CS20WP08	2	36	63	3	0.52	1	1	2	1	49	2.624	18.6738	1	1	2	2	1	0	1	8	40.6	27	0.434	1	1	6	2	8	5.657	5.657	3	2	8	2	2	2	1	0	8	3.497	0.711	1	1	1	1	3.449	0.73	1	1
CS20WP09	2	42	79	4	0.52	1	1	2	1	50.8	2.604	19.5084	1	1	2	2	1	0	1	4	33.2	10.4	0.594	1	1	6	3	4	5.96	6.006	2	4	4	2	2	2	1	0	8	3.605	0.69	1	1	1	1	3.594	0.661	1	1
CS20WP10	2	46.5	70	3	0.35	2	1	2	1	47	1.961	23.9674	1	1	2	2	1	0	1	12	37	35	0.572	1	1	6	1	4	2.445	2.732	3	2	5	2	2	2	1	0	6	3.369	0.779	1	1	1	1	3.128	0.665	1	1
CS20WP11	2	20	35	4	0.37	1	1	2	1	40.5	2.244	18.0481	1	1	2	2	1	0	1	5	27.5	17	0.417	1	1	6	5	8	4.075	4.306	2	8	8	2	2	2	1	0	0	2.953	0.667	1	1	1	1	2.864	0.589	1	1
CS20WP12	2	28	61	4	0.44	2	1	2	1	38.5	1.914	20.1149	1	1	2	2	1	0	1	10	32	21	0.491	1	1	6	2	5	4.428	5.927	3	5	2	2	2	2	1	0	8	3.266	0.562	1	1	1	1	3.111	0.515	1	1
CS20WP14	2	26	70	4	0.34	1	1	2	1	53.5	2.891	18.5057	1	1	2	2	3	2	1	12	37.8	29.5	0.704	1	1	6	2	2	5.048	5.419	3	2	5	1	2	2	1	0	8	3.257	0.783	1	1	1	1	3.01	0.7	1	1
CS20YO04	2	39.4	52.1	3	0.45	1	1	2	1	44.1	2.153	20.483	1	1	2	1	3	3	1	7	25.2	21.3	0.425	1	2	6	2	2	3.677	4.032	2	7	2	2	2	2	1	0	6	2.624	0.473	1	2	2	1	2.381	0.489	1	1
CS20YP01	2	25	59	3	0.44	1	1	1	1	40.6	2.087	19.4538	1	1	2	2	3	3	1	10	32	22.5	0.592	1	1	6	2	8	5.007	5.656	3	2	8	2	2	2	1	0	8	3.189	0.577	1	1	1	1	3.114	0.586	1	1
CS20YP02	2	21.9	56.1	4	0.64	1	1	2	1	41.8	2.433	17.1804	1	1	2	2	3	2	1	7	42.5	11.9	0.509	1	2	6	3	3	7.591	6.503	3	6	8	2	2	2	1	0	6	4.313	0.631	1	1	2	1	4.089	0.631	1	1
CS20YP03	1	30.5	40.3	3	0.44	1	1	2	1	39.7	1.966	20.1933	1	1	2	1	3	3	1	5	21.2	15.2	0.347	1	1	6	4	8	5.557	4.789	3	2	6	2	2	2	1	0	6	3.227	0.42	1	1	2	1	3.077	0.378	1	2
CS20YP05	2	26	61	2	0.36	2	1	1	2	43.2	1.797	24.0401	1	1	2	2	3	8	1	6	26.4	16	0.444	1	1	6	1	6	2.357	4.943	3	2	6	2	2	2	1	0	8	2.719	0.707	1	1	1	1	2.641	0.586	1	1
CS20YP07	2	24	76	4	0.33	1	1	2	1	55.8	1.783	31.2956	1	1	2	2	3	2	1	9	33.5	25.8	0.521	1	1	6	2	4	4.589	5.067	3	2	4	1	2	2	1	0	8	2.987	0.36	1	2	1	1	3.011	0.588	1	2
CS20YP09	2	30.6	62.3	2	0.54	1	2	1	1	46.2	2.521	18.3261	1	1	2	1	3	3	1	6	21.7	16.3	0.41	1	2	6	1	2	3.842	4.302	2	2	6	2	2	2	1	0	6	3.207	0.654	1	2	2	1	3.039	0.568	1	2
AJZ	2	28	70	3	0.52	1	1	2	1	47.2	2.297	20.5485	1	1	2	2	1	0	1	6	47.5	21	0.425	1	1	6	4	6	4.417	5.431	3	6	2	2	2	2	1	0	8	3.528	0.625	1	2	2	1	3.573	0.525	1	2
BTE	1	24.5	45.2	4	0.41	1	1	2	1	20.3	1.902	10.673	1	1	2	1	1	0	1	4	29	12.5	0.291	1	2	6	2	6	5.504	5.793	3	6	8	2	2	2	1	0	6	3.182	0.407	2	1	2	1	3.061	0.401	1	2
BW	2	50	71	2	0.4	2	1	1	1	58	2.47	23.4818	1	1	2	2	3	3	1	6	26	17	0.284	1	1	6	1	8	3.008	5.142	3	8	8	2	2	2	1	0	8	3.142	0.173	1	1	1	1	3.114	0.7	1	1
BDQG	2	39	36	2	0.33	2	2	2	1	51.8	2.323	22.2988	1	1	2	1	1	0	1	10	37.5	19	0.515	1	1	23	6	2	2.03	5.467	2	2	2	2	2	2	1	0	8	3.115	0.314	1	3	1	1	2.647	0.267	1	3
BSZ	2	17.2	50.8	3	0.38	1	1	1	1	36.6	2.247	16.2884	1	1	2	2	3	3	1	10	29	17.8	0.529	1	1	6	2	5	4.048	6.088	3	2	5	2	2	2	1	0	8	3.168	0.695	1	1	1	1	3.032	0.61	1	1
DMO	2	19.3	48	4	0.51	1	2	2	1	26.4	3.002	8.79414	1	1	1	1	1	0	1	8	25.4	14.7	0.509	1	1	6	4	8	6.116	6.534	3	2	8	2	2	2	1	0	8	3.866	0.642	1	2	2	1	3.977	0.603	1	2
DMG	2	28	47	4	0.3	2	2	2	1	30.5	2.137	14.2723	1	1	1	2	3	2	1	7	30	15.5	0.399	1	1	6	2	4	3.965	5.734	3	2	7	1	2	2	1	0	8	3.016	0.539	1	1	1	1	2.905	0.528	1	1
DMZ	2	23	33.5	3	0.38	1	2	2	1	20.4	2.824	7.2238	1	1	1	1	3	3	1	6	13	10	0.421	1	1	6	2	6	3.357	4.627	3	2	5	2	2	2	1	0	8	2.513	0.51	1	1	1	1	2.412	0.488	1	1
DMZZSH	2	24	41	4	0.45	1	2	2	1	24	2.613	9.18485	1	1	1	2	3	3	1	10	25.5	19.4	0.544	1	1	6	2	4	4.184	5.912	3	2	4	2	2	2	1	0	8	3.301	0.593	1	1	1	1	3.137	0.572	1	1
DHB	2	32	76	3	0.42	1	1	1	1	49	2.398	20.4337	1	1	2	2	2	1	1	11	39.5	20.3	0.461	1	1	6	2	2	4.282	4.916	3	2	6	2	2	2	1	0	6	3.088	0.595	1	2	1	1	2.997	0.631	1	2
DSG	2	40	82	4	0.34	1	1	2	1	68.6	2.951	23.2464	1	1	2	2	1	0	1	14	44	38.8	0.652	1	1	11	2	2	5.319	5.029	2	2	2	2	2	2	1	0	8	3.35	0.679	1	1	2	1	3.091	0.636	1	2
DSMGG	2	50	68	5	0.36	2	2	1	1	46.1	3.086	14.9384	1	1	2	1	3	2	1	8	30.2	15	0.619	1	1	6	1	8	3.442	3.982	3	2	8	2	2	2	1	0	8	3.017	0.676	1	2	1	1	2.877	0.743	1	2
DSMGYI	2	33	78	4	0.36	1	1	1	1	40	2.394	16.7084	1	1	2	2	3	2	1	8	37.5	24	0.58	1	1	6	2	8	3.635	6.209	3	2	8	2	2	2	1	0	8	3.046	0.608	1	2	3	1	3.13	0.569	1	2
DTQLG	3	28.2	62.1	4	0.34	1	1	2	1	55.6	1.312	42.378	1	1	2	1	1	0	1	7	28.2	25.1	0.385	1	2	9	1	2	3.486	2.644	4	3	2	2	1	2	1	0	6	2.359	0.58	1	5	5	1	1.976	0.773	1	5
DX	2	35	58	3	0.48	1	1	1	1	49	2.181	22.4668	1	2	2	2	3	3	1	12	36.5	14	0.425	1	1	6	2	8	3.179	4.407	4	2	8	2	2	2	1	0	8	2.488	0.706	1	1	1	1	2.5	0.638	1	2
DXG	2	35	60	3	0.38	2	1	1	1	42	2.031	20.6795	1	1	2	1	3	3	1	10	30	18.5	0.474	1	1	6	2	7	4.059	5.171	3	8	7	1	2	2	1	0	8	2.902	0.799	1	2	1	1	2.877	0.75	1	2
DXJS	2	30.3	55	3	0.39	2	1	1	1	35.4	1.939	18.2568	1	1	2	2	3	3	1	11	31	16.5	0.498	1	1	6	1	2	3.092	4.492	3	2	8	2	2	2	1	0	8	2.562	0.733	3	1	1	1	2.486	0.704	1	1
DDFG	2	33	81	5	0.36	2	2	1	1	55.2	2.961	18.6424	1	1	2	2	3	3	1	8	35.5	28.3	0.547	1	1	6	2	8	4.944	5.141	4	8	5	1	2	2	1	0	8	3.083	0.785	1	2	2	1	3.123	0.722	1	2
FHNO	2	39.1	53.2	4	0.26	1	1	2	1	31.2	2.37	13.1646	1	1	2	2	3	3	1	9	26.1	21.2	0.577	1	2	6	1	6	2.281	3.774	3	6	6	2	2	2	1	0	6	3.176	0.493	1	2	1	1	2.938	0.448	1	2
FHZ	2	39.4	61.2	3	0.38	1	2	2	1	30.8	1.755	17.5499	1	1	2	2	1	0	1	12	25.2	21.3	0.395	1	1	6	1	6	2.043	3.577	3	1	6	2	2	2	1	0	6	2.61	4.99	1	1	2	1	2.556	0.463	1	1
FSO	2	33	57	4	0.36	1	1	2	1	45.2	2.501	18.0728	1	1	2	2	1	0	1	9	41.2	14.5	0.632	1	1	7	6	2	2.374	4.28	4	2	5	1	1	2	1	0	8	2.715	1.16	1	3	4	1	2.061	1.096	1	4
FLSO	2	72	77	4	0.41	2	2	1	1	74.1	2.506	29.569	1	1	2	1	3	3	1	11	58	34	0.663	1	1	6	1	2	4.39	5.481	3	2	8	2	2	2	1	0	8	3.817	0.695	1	2	1	1	3.82	0.647	1	2
FCI	2	41	74	3	24	2	2	2	1	35.2	1.411	24.9468	1	1	2	1	1	0	1	6	24	19	0.436	1	1	6	6	8	5.313	5.565	3	2	8	2	2	2	1	0	8	3.212	0.566	1	3	1	1	3.237	0.636	1	3
FGI	1	43.3	61	3	0.44	1	1	2	1	35	2.426	14.427	1	1	1	1	1	0	1	12	15	11.5	0.625	1	1	6	1	8	1.565	2.546	2	8	8	2	2	2	1	0	8	2.11	0.777	3	2	2	1	2.387	0.659	1	2
FGJLG	2	34	61	2	0.43	2	1	1	1	39	2.057	18.9596	1	1	2	1	3	1	1	3	9	7	0.534	1	1	6	1	8	2.651	2.401	4	8	5	2	2	2	1	0	8	2.017	1.579	5	2	4	2	2.169	1.294	5	2
GH	2	40.3	73.4	5	0.41	1	1	2	1	26.5	3.116	8.50449	1	1	2	1	3	3	1	12	42.1	34.2	0.446	1	2	6	2	8	4.674	5.634	3	8	8	2	2	2	1	0	8	3.051	0.918	3	2	2	1	3.162	0.713	1	2
HZHG	2	28	70	5	0.44	1	1	1	1	47	2.886	16.2855	1	1	1	3	3	5	1	9	41	26	0.552	1	1	6	4	6	4.786	4.84	1	6	6	2	2	2	1	0	7	3.413	0.671	1	3	4	1	3.251	0.706	1	2
HJZBO	2	41	68	5	0.32	1	1	2	1	59.4	1.85	32.1081	1	1	2	1	1	0	1	5	33	12.5	0.474	1	1	6	1	9	3.274	5.5	1	7	7	2	2	2	1	0	8	3.591	0.629	1	1	1	1	3.503	0.578	1	1
HBSI	2	26	48	4	0.4	2	1	2	1	39.8	2.345	16.9723	1	1	2	2	1	0	1	4	30.5	11.5	0.357	1	1	6	2	5	4.143	4.823	2	5	5	2	2	2	1	0	8	3.053	0.631	1	1	1	1	2.747	0.535	1	1
HTYG	2	43	51	3	0.38	1	1	1	1	48	2.633	18.2302	1	1	2	2	1	0	1	9	30	22	0.658	1	1	6	2	6	4.905	5.538	1	6	6	0	2	2	1	0	6	3.341	0.587	1	1	1	1	3.27	0.587	1	1
HPJLG	2	33	39	3	0.47	1	2	2	1	45	2.166	20.7756	1	1	2	1	3	7	1	9	30	26	0.521	1	1	6	4	3	5.705	4.438	2	3	3	2	2	2	1	0	8	3.336	0.712	1	2	1	1	3.091	0.711	1	2
HPSXG	2	23	51	4	0.32	1	2	2	1	31	1.636	18.9487	1	1	2	2	1	0	1	7	22	16	0.33	1	2	6	5	2	2.595	2.315	1	2	2	2	2	2	2	0	2	2.836	0.542	1	1	4	1	2.632	0.481	1	1
HXHDE	2	32.5	71.6	4	0.37	1	1	2	1	35	2.219	15.7729	1	1	2	2	1	0	1	10	32.7	24.3	0.469	1	1	6	4	2	1.823	4.378	2	2	2	2	1	2	1	0	6	2.669	0.851	1	1	1	1	2.759	1.186	1	4
HGZ	2	56	65	4	0.43	2	2	2	1	59.2	3.099	19.1029	1	1	2	2	3	2	1	15	49	43.5	0.622	1	1	6	2	4	4.756	6.139	2	4	4	2	2	2	1	0	8	3.356	0.718	1	1	1	1	3.355	0.677	1	1
HJN	2	47	68	4	0.32	2	1	2	1	55	2.397	22.9453	1	1	2	2	3	2	1	7	23	12.4	0.405	1	2	6	5	3	2.801	3.624	3	2	8	1	1	2	1	0	8	2.153	0.671	1	3	2	1	1.797	0.542	1	3
JFLMI	2	46.3	50.6	3	0.29	1	1	2	1	32.8	2.708	12.1123	1	1	2	2	1	0	1	15	23.2	22.4	0.381	1	1	6	1	8	2.969	3.622	7	8	2	2	2	2	1	0	0	2.678	0.664	1	2	2	1	2.773	0.544	1	1
JFDI	2	34.5	75	4	0.42	1	1	2	1	45.5	2.692	16.9019	1	1	2	2	3	2	1	7	45	22	0.392	1	1	6	5	4	4.185	4.005	4	8	1	1	1	2	1	0	8	2.671	0.846	1	2	2	1	2.567	0.691	1	2
JGG	2	20.5	44	3	0.35	1	1	2	1	34.2	1.735	19.7118	1	1	2	2	1	0	1	5	16.5	10.5	0.372	1	1	6	2	4	3.721	5.389	2	2	8	2	2	2	1	0	8	2.715	0.625	1	1	1	1	2.55	0.538	1	2
JHS	2	49	73	4	0.41	2	1	2	1	62.7	2.943	21.3048	1	1	2	2	3	3	1	11	41.5	26	0.708	1	1	6	4	6	5.399	4.938	2	8	8	2	2	2	1	0	8	3.297	0.662	1	2	3	1	3.234	0.626	1	2
JNO	2	32	66.5	4	0.43	1	1	2	1	52.2	2.985	17.4874	1	1	2	1	3	3	1	9	23	15	0.445	1	1	6	1	3	2.519	3.591	3	3	8	1	2	2	1	0	6	2.21	0.634	1	3	3	1	2.269	0.56	1	3
JNSJ	2	36	87	3	0.36	2	1	2	1	52.7	2.151	24.5002	1	1	2	2	3	8	1	7	18.7	15.3	0.311	1	1	6	5	3	2.316	2.508	3	2	3	2	2	2	1	0	8	2.065	0.586	1	2	2	1	2.18	0.534	1	4
JNZ	2	36	51	3	0.33	2	1	2	1	50.3	1.947	25.8346	1	1	2	1	3	3	1	7	16.5	12.5	0.339	1	1	6	5	3	2.136	3.308	3	2	8	1	2	2	1	0	8	2.079	0.592	1	3	3	1	2.144	0.527	1	3
JSQE	2	46	89	4	0.29	2	1	2	1	52	1.744	29.8165	1	1	2	2	1	0	1	7	34	18	0.536	1	2	6	2	2	4.578	5.724	2	2	4	2	2	2	1	0	6	2.996	0.586	1	1	1	1	2.96	0.526	1	1
JBHA	2	52.1	76.2	3	0.52	1	1	2	1	56.2	2.446	22.9763	1	1	2	1	1	0	1	12	53.2	34.4	0.488	1	2	6	1	6	3.931	4.094	4	2	6	2	2	2	1	0	6	3.143	0.758	1	2	2	1	3.175	0.668	1	2
LFF	2	28.5	46.5	3	0.38	1	1	2	1	27.3	2.206	12.3753	1	1	1	2	3	2	1	9	22.9	27.3	0.358	1	2	6	2	8	1.526	3.279	4	6	8	2	2	2	1	0	6	2.806	0.597	1	2	2	1	2.836	0.487	1	1
LHHG	2	25	77	4	0.33	2	1	2	1	47.2	2.475	19.0707	1	1	2	2	1	0	1	7	34	16.7	0.49	1	2	6	2	3	4.847	4.65	2	3	3	2	2	2	1	0	8	3.023	0.62	3	1	1	1	2.946	0.56	1	1
LYG	2	66.7	92.3	3	0.42	1	1	2	1	62.1	2.551	24.3434	1	1	2	2	1	0	1	8	49.2	25.6	0.578	1	2	9	2	2	2.873	2.715	2	2	2	2	2	2	2	0	0	2.672	0.689	1	1	2	1	2.602	0.733	1	2
LZBMO	2	35	65	2	0.31	1	1	2	1	43	1.91	22.5131	1	1	2	2	1	0	1	8	40	28.7	0.457	1	2	6	2	2	4.279	5.779	1	2	2	2	2	2	1	0	2	3.19	0.693	1	1	1	1	3.201	0.695	1	1
MDE	2	42.5	68	2	0.55	1	1	2	1	62.7	2.946	21.2831	1	1	2	1	1	0	1	13	33.4	26.3	0.592	1	1	6	6	3	2.149	2.78	3	2	8	1	2	2	1	0	8	2.09	0.821	3	3	3	1	2.054	0.82	3	2
MLXY	2	43	61	3	0.38	1	1	2	1	56.5	2.152	26.2546	1	2	2	3	3	2	1	9	43.5	32.7	0.522	1	2	6	2	4	4.475	5.783	3	2	4	2	2	2	1	0	8	3.489	0.547	1	1	1	1	2.945	0.526	1	2
NHME	2	24	44.3	3	0.36	1	1	2	1	43.2	2.42	17.8512	1	1	2	2	1	0	1	5	33.5	14.2	0.341	1	1	6	2	4	2.652	3.425	3	2	4	2	2	2	1	0	8	1.842	0.625	5	3	3	2	1.665	0.515	5	3
PLZSN	2	32	65	3	0.73	2	1	2	1	46.7	2.28	20.4825	1	1	2	1	1	3	1	8	22.6	23.4	0.428	1	1	6	1	8	2.277	4.369	3	2	8	2	2	2	1	0	8	2.909	0.804	1	2	2	1	2.885	0.627	1	2
QJBME	2	41.5	71	4	0.37	1	1	2	1	45.7	2.179	20.9729	1	1	2	2	1	0	1	10	52.6	28.8	0.575	1	2	6	2	2	5.233	5.731	1	2	2	2	2	2	2	0	0	3.332	0.549	1	1	1	1	3.302	0.447	1	1
QLJN	1	45	43	3	0.6	2	2	2	1	48.7	2.249	21.6541	1	1	2	1	1	0	1	7	27.5	12.8	0.468	1	1	6	2	6	4.773	4.961	2	6	8	2	2	2	1	0	8	2.954	0.577	1	1	1	1	3.148	0.618	1	1
QLG	2	42	75	3	0.24	2	1	2	1	51	1.732	29.4457	1	1	2	2	1	0	1	6	22	15	0.408	1	1	6	5	7	2.969	4.537	3	7	3	2	2	2	1	0	7	3.234	0.455	1	4	4	1	2.392	0.432	1	2
RX	2	28	70	4	0.42	2	1	1	1	51.5	2.665	19.3246	1	1	2	2	3	2	1	7	35	20.5	0.51	1	2	6	2	5	4.044	4.168	3	4	5	1	2	2	1	0	8	2.986	0.718	1	2	2	1	2.918	0.715	1	2
RBO	2	35	60	3	0.31	2	2	1	1	47	2.24	20.9821	1	1	2	2	3	2	1	10	28	21	0.557	1	2	6	2	4	3.853	4.021	2	2	4	2	2	2	1	0	4	3.324	0.617	1	2	1	1	3.101	0.632	1	2
RJN	2	24	46	4	0.32	1	1	2	1	43	2.217	19.3956	1	1	2	2	3	3	1	9	39.5	17	0.442	1	2	6	4	4	6.066	3.764	2	4	4	2	2	2	1	0	8	3.223	0.567	1	2	1	1	3.237	0.555	1	2
SMCI	2	26	62	3	0.42	2	1	1	1	48.7	2.304	21.1372	1	1	2	2	3	2	1	5	32	13.5	0.417	1	1	6	2	8	3.27	4.25	4	3	5	2	2	2	1	0	8	2.663	0.645	1	2	2	1	2.602	0.621	1	2
SYQHI	2	46	92	4	0.5	2	1	2	1	53	3.159	16.7775	1	1	2	2	1	0	1	15	48	37.5	0.48	1	1	6	2	8	5.344	5.239	1	8	8	2	2	2	1	0	8	3.23	0.587	1	2	1	1	3.151	0.578	1	2
SYH	1	44.5	45.6	3	0.63	1	1	1	1	34.4	2.358	14.5886	1	1	2	2	2	2	1	5	28.5	17.7	0.386	1	2	6	4	3	4.165	4.931	2	6	3	1	2	2	1	0	6	2.658	0.618	1	2	2	1	2.686	0.455	1	2
SZQI	2	36	71	5	0.4	1	1	2	1	45.2	2.867	15.7656	1	1	2	2	1	0	1	14	27	29.5	0.519	1	1	10	1	2	1.615	2.26	2	2	2	2	2	2	1	0	8	2.157	0.253	1	3	3	1	2.146	0.199	1	3
SZDYM	2	52.7	67.5	4	0.39	1	1	2	1	68.7	1.376	49.9273	1	1	2	1	1	0	1	3	24.3	19.1	0.382	1	1	6	2	8	3.917	3.642	4	2	6	2	2	2	1	0	6	2.099	0.889	5	2	2	3	2.108	0.935	5	2
SJGG	2	40	61	3	0.33	2	2	2	1	47	2.345	20.0426	1	1	2	2	3	2	1	5	15.2	12.3	0.337	1	1	6	2	4	3.845	5.715	3	2	4	2	2	2	1	0	8	2.904	0.591	1	1	1	1	2.908	0.567	1	1
SBJZ	1	39.5	53	3	0.41	2	2	1	1	36.3	2.13	17.0423	1	1	1	1	3	3	1	14	12.3	28.5	0.469	1	1	6	1	8	2.052	2.298	3	2	8	2	2	2	1	0	8	2.163	0.651	1	2	3	1	2.029	0.618	1	2
SBJO	2	34.7	52	4	0.44	2	1	2	1	31.5	2.529	12.4555	1	1	1	2	1	0	1	8	21.5	13.5	0.373	1	2	6	1	8	2.208	2.916	2	2	8	2	2	2	1	0	8	2.489	0.772	1	1	1	1	2.288	0.743	1	1
SJLG	2	40.8	43.6	3	0.68	1	2	1	1	44.3	3.065	14.4535	1	1	2	1	3	5	1	16	41.5	33.6	0.593	1	1	6	3	4	5.664	5.274	2	4	8	2	2	2	1	0	8	3.431	0.618	1	2	1	1	3.606	0.559	1	2
TPYG	2	30.9	61.2	4	0.34	1	1	2	1	45.4	2.226	20.3953	1	1	2	2	3	3	1	8	37.9	19.4	0.455	2	2	6	1	8	3.35	3.531	4	8	6	2	2	2	1	0	6	2.61	0.482	1	2	2	1	2.502	0.568	1	2
TJI	2	22.6	47.3	4	0.48	2	1	2	1	32.2	2.145	15.0117	1	1	2	2	1	0	1	11	29.7	18.4	0.473	1	2	6	2	5	3.604	5.36	3	4	5	2	2	2	1	0	7	2.617	0.478	1	2	2	1	2.674	0.496	1	2
TFQ	2	35	64	5	0.4	1	1	2	1	46	2.662	17.2802	1	1	2	2	1	0	1	13	50	34.5	0.776	1	2	10	6	2	3.323	4.116	2	2	2	2	2	2	1	0	8	2.346	0.48	1	3	5	1	1.916	0.421	1	2
TLG	2	28.6	72.3	4	0.32	1	1	2	1	50.9	1.274	39.9529	1	1	2	1	1	0	1	7	32.2	31.1	0.345	1	1	6	6	8	3.085	5.104	3	8	2	2	2	2	1	0	6	2.377	0.512	2	3	3	1	2.607	0.556	2	2
TLY	2	20	57	3	0.31	2	1	2	1	39.3	1.243	31.6171	1	1	2	2	3	2	1	5	30.6	14.5	0.343	1	1	6	2	8	2.549	4.077	2	8	8	2	2	2	1	0	8	2.469	0.462	1	4	2	1	2.323	0.494	1	2
TSN	1	34.2	39.2	3	0.32	1	2	2	1	18.2	2.985	6.09715	1	1	1	1	1	0	1	6	22.3	16.6	0.401	1	2	6	1	6	3.065	2.389	3	6	8	2	2	2	1	0	6	2.274	0.794	1	2	2	2	2.085	0.826	1	1
WDF	2	28.7	71.9	3	0.42	1	1	2	1	32.1	2.431	13.2044	1	1	2	1	3	2	1	8	35.2	21.7	0.428	1	2	6	2	3	2.946	4.909	6	2	6	2	2	2	1	0	6	3.467	0.658	1	2	2	1	3.025	0.515	1	2
WHQDI	2	33	51	4	0.42	2	2	2	1	56.6	3.062	18.4847	1	1	2	2	1	0	1	9	42	24	0.614	1	1	6	2	4	5.713	6.363	2	4	4	2	2	2	1	0	8	3.734	1.056	1	1	1	1	3.685	1.014	1	1
WSQDI	2	41	80	4	0.34	2	1	2	1	50	2.064	24.2248	1	1	2	2	1	0	1	12	44.5	42.5	0.487	1	1	9	5	6	3.437	3.793	2	2	2	2	2	2	1	0	8	2.284	0.498	1	2	2	1	1.746	0.4	1	2
WNZ	2	44.6	77.4	4	0.36	1	1	2	1	57.6	2.254	25.5546	1	1	2	1	1	0	1	11	43.6	30.9	0.519	1	1	6	2	3、6	2.675	5.347	3	3	6	2	2	2	1	0	6	2.631	0.577	1	2	2	1	2.884	0.382	1	2
WMHLMB	2	30	62	4	0.37	1	2	2	1	68	3.302	20.5936	1	1	2	1	1	0	1	13	27.3	29	0.62	1	2	6	2	2	3.657	5.08	3	2	6	2	2	2	1	0	8	2.622	0.683	3	1	1	1	2.588	0.722	3	1
WMLHDSXHB	2	35	76	3	0.32	1	1	2	1	58.4	2.252	25.9325	1	1	2	2	1	1	1	6	40.5	20	0.443	1	2	6	2	2	4.854	5.656	2	6	2	1	1	2	1	0	6	3.43	0.665	1	1	1	1	3.227	0.677	1	1
WZCBGG	2	34.2	43.3	4	0.32	1	1	2	1	30.8	1.914	16.092	1	1	2	1	3	2	1	8	37.2	23.5	0.386	1	2	6	2	2	4.432	4.85	2	3	2	2	2	2	1	0	2	2.687	5.66	1	2	2	1	2.764	5.18	1	1
WZZ	2	59.2	67.3	3	0.51	1	1	2	1	47.2	2.147	21.9842	1	1	2	2	1	0	1	7	30.4	26.7	0.411	1	2	6	2	2	4.385	5.673	3	2	3	2	2	2	2	0	0	3.127	0.461	1	2	2	1	2.998	0.444	1	2
WCLG	2	37.5	75	4	0.37	2	1	2	1	47.6	2.712	17.5516	1	1	2	2	1	0	1	11	35.5	28	0.543	1	1	6	6	8	3.772	4.55	2	7	3	1	2	2	1	0	8	2.448	0.748	1	4	5	1	2.732	0.753	1	3
XSHD	2	39	53	3	0.32	1	1	2	1	70	2.383	29.3747	1	1	2	2	1	0	1	14	34.5	35.3	0.755	1	1	6	2	3	4.387	4.873	3	3	4	2	2	2	1	0	8	2.726	0.972	3	1	1	2	2.761	0.974	3	1
XSHH	2	38	57	4	0.31	2	1	2	1	46.3	2.673	17.3214	1	1	2	2	1	0	1	11	33	19	0.5	1	2	6	2	7	3.046	5.31	3	7	2	2	2	2	1	0	7	3.018	0.741	1	1	1	1	2.851	0.595	1	1
XSHYE	2	31	48	3	0.34	1	1	1	1	45.4	2.435	18.6448	1	1	2	2	3	2	1	6	41.6	20	0.467	1	1	6	2	6	4.01	5.21	2	6	6	2	2	2	1	0	6	3.241	0.706	1	1	1	1	3.148	0.678	1	1
XSJZ	2	32	61	3	0.48	1	1	2	1	51.2	3.015	16.9818	1	1	2	1	3	3	1	15	58	39	0.578	1	2	6	2	6	6.661	5.558	3	6	8	2	2	2	1	0	6	3.496	4.92	1	2	1	1	3.446	5.79	1	1
XSJZQHS	2	22	45	3	0.39	2	1	1	1	37	2.22	16.6667	1	1	2	2	3	3	1	7	36	19.7	0.405	1	1	6	4	8	4.668	5.364	3	2	8	2	2	2	1	0	8	3.13	0.568	1	1	1	1	3.096	0.558	1	1
XSSX	2	36	64	3	0.33	1	1	2	1	47.8	2.392	19.9833	1	1	2	2	1	0	1	11	36	18	0.605	1	1	6	4	4	4.705	5.307	3	3	6	2	2	2	1	0	8	3.079	0.802	1	1	1	1	2.98	0.786	1	1
XYDLN	2	34	73	3	0.31	2	1	1	1	62.2	2.192	28.3759	1	1	2	2	3	3	1	10	34	22.2	0.485	1	1	6	2	4	5.275	5.402	4	2	4	2	2	2	1	0	8	3.439	0.642	1	1	1	1	3.169	0.639	1	1
XXN	2	28	62	3	0.46	2	1	2	1	39	2.608	14.954	1	1	2	2	3	2	1	5	39.5	13.8	0.771	1	1	6	2	8	4.9	7.027	1	8	8	2	2	2	1	0	8	3.5	0.671	1	1	1	1	3.525	0.636	1	1
XYZ	2	36.1	67.6	3	0.42	1	2	2	1	44.9	2.002	22.4276	1	1	2	2	3	3	1	4	29.2	19.8	0.54	1	1	6	2	6	4.903	5.526	6	6	6	2	2	2	1	0	2	3.32	0.633	2	2	1	1	2.918	0.654	2	2
XMAGY	3	21.3	62.3	3	0.52	1	1	1	1	39.7	1.782	22.2783	1	1	2	2	3	1	1	6	27.4	23.2	0.33	2	2	6	2	6	2.706	0.498	3	6	2	2	2	2	1	0	6	2.064	0.496	1	2	3	1	2.667	0.558	2	2
XMFG	2	28	57	3	0.3	2	1	2	1	46	2.091	21.999	1	1	2	1	3	2	1	3	22	11.3	0.436	1	1	6	2	8	1.594	2.318	2	2	8	2	2	2	1	0	8	2.092	0.364	1	1	2	1	1.751	0.301	1	1
XXG	2	33.4	65.6	4	0.38	1	1	2	1	34.5	1.466	23.5334	1	1	2	1	1	0	1	8	36.3	26.2	0.381	1	1	6	2	6	5.223	5.282	4	6	6	2	2	2	1	0	6	3.184	0.359	2	2	2	1	3.005	0.402	2	1
XYU	2	39.2	62.1	4	0.23	1	1	2	1	39.2	1.724	22.7378	1	1	2	2	1	0	1	11	31.2	29.8	0.447	1	2	6	2	2	4.072	4.181	3	6	2	2	2	2	1	0	6	2.688	0.562	1	2	2	1	2.621	0.547	1	2
XNG	2	24	46	3	0.29	1	1	2	1	40.5	2.188	18.5101	1	1	2	2	1	0	1	8	48	24.8	0.48	1	2	6	2	5	3.723	4.144	3	2	6	2	2	2	1	0	6	2.731	0.586	1	1	1	1	2.72	0.561	1	1
XPZ	2	25	48	3	0.32	2	1	2	1	34	2.013	16.8902	1	1	2	2	3	3	1	9	34.3	19.5	0.484	1	1	6	2	2	3.578	4.584	3	2	5	2	2	2	1	0	8	2.687	0.55	1	1	1	1	2.716	0.547	1	2
XCLN	2	34	71	4	0.5	2	2	2	1	41	3.66	11.2022	1	1	1	2	1	0	1	11	33	13.7	0.665	1	1	6	2	4	3.529	3.905	3	8	8	2	2	2	1	0	8	2.5	0.967	3	2	2	2	2.521	0.817	3	1
YMJG	2	19	44	3	0.33	1	1	2	1	20.5	1.244	16.4791	1	1	2	2	1	0	1	5	24	16.3	0.325	1	1	6	2	6	3.87	5.6	2	8	5	2	2	2	1	0	8	3.14	0.626	1	1	1	1	3.1	0.556	1	2
YBDF	2	23.5	70.8	4	0.34	1	1	2	1	43.4	1.872	23.1838	1	1	1	1	3	5	1	4	32.5	15.7	0.305	1	2	6	1	6	2.255	0	4	6	2	2	2	2	1	0	6	2.945	0.449	1	2	2	1	2.736	0.527	1	2
YFG	2	38.2	77.2	3	0.36	1	1	2	1	52.1	27.9	1.86738	1	1	2	2	3	2	1	20	49.2	53.6	0.655	1	1	6	2	4	5.051	4.852	3	8	6	2	2	2	1	0	6	3.166	0.735	1	2	2	1	3.373	0.623	1	2
YTO	2	43.2	56.3	4	0.52	1	1	2	1	46.3	3.477	13.3161	1	1	2	1	3	5	1	7	46.4	0	0.263	1	1	6	3	6	5.223	5.412	2	6	6	2	2	2	1	0	6	3.341	0.551	1	2	2	1	3.134	0.475	1	2
YJI	2	23	44.8	4	0.37	1	1	2	1	32.6	2.303	14.1554	1	1	2	2	1	0	1	8	29	18	0.463	1	1	6	2	7	2.997	3.69	2	7	7	2	2	2	1	0	7	2.387	0.605	1	2	1	1	2.573	0.554	1	2
YFI	2	32.2	56.2	4	0.32	1	2	2	1	32.2	1.732	18.5912	1	1	1	2	1	0	1	3	22.7	15.6	0.281	1	2	4	1	5	2.63	4.19	3	5	6	2	2	2	1	0	6	2.462	0.423	1	2	1	1	2.119	0.442	2	3
YTAO	2	37	65	4	0.33	2	2	1	1	51	2.639	19.3255	1	1	2	2	3	2	1	6	27	18.6	0.53	1	1	6	2	5	4.04	5.342	3	2	5	2	2	2	1	0	8	2.88	0.653	1	1	3	1	3.143	0.678	1	1
YDH	1	29	37	4	0.29	2	1	2	1	28	2.288	12.2378	1	1	2	2	1	0	1	8	16.5	13	0.457	1	2	6	1	8	1.754	2.884	2	2	8	2	2	2	1	0	8	1.608	0.753	1	1	1	1	1.628	0.703	1	1
ZCJFU	2	40	67	4	0.4	2	1	1	1	48.5	2.609	18.5895	1	1	2	2	3	3	1	7	24	14.2	0.512	1	1	6	2	8	3.364	4.427	4	8	4	1	2	2	1	0	8	2.544	0.716	1	1	1	1	2.53	0.576	1	1
ZZME	2	35	63	3	0.48	1	1	2	1	32.5	2.117	15.3519	1	1	2	2	1	0	1	6	31.2	9.4	0.369	1	2	6	1	3	0.544	0.696	2	2	6	2	2	2	1	0	6	0.39	0.266	1	4	3	1	0.485	0.279	1	3
ZLB	2	42.5	80	3	0.53	1	1	2	1	49.2	2.755	17.8584	1	1	2	2	1	0	1	8	20.4	14.5	0.406	1	1	6	2	8	4.143	4.604	2	2	8	2	2	2	1	0	8	2.929	0.6	1	1	1	1	2.868	0.587	1	2
XSXYI	2	38.2	59.8	4	0.44	1	1	1	1	38.2	2.233	17.107	1	1	2	2	1	0	1	6	43.2	23.1	0.334	1	2	6	1	2	4.431	5.217	2	2	2	2	2	2	2	0	0	3.627	0.574	1	1	1	1	3.575	0.671	1	2
BDQ	2	42.3	62.1	4	0.69	1	1	2	1	54.7	2.545	21.4931	1	1	2	1	1	0	1	11	32.1	23.3	0.564	1	1	19	6	2	2.904	4.417	3	2	8	1	1	2	1	0	8	2.57	0.245	1	3	3	1	2.384	0.421	1	3
CSH	2	36	79	3	0.39	1	2	2	1	71.5	2.137	33.4581	1	1	2	2	3	3	1	6	45	14.7	0.471	1	2	6	2	4	5.748	6.067	2	4	4	2	2	2	1	0	6	3.603	0.671	1	2	1	1	3.643	0.514	1	2
DM	2	18.2	57	4	0.36	1	2	2	1	26.5	2.351	11.2718	1	1	1	1	1	0	1	6	12.5	8.8	0.394	1	1	6	2	8	3.036	5.451	3	2	8	2	2	2	1	0	8	2.989	0.514	1	1	1	1	2.893	0.473	1	1
DBJS	2	30.4	40.5	4	0.43	1	2	1	1	41.2	1.804	22.8381	1	1	1	1	3	3	1	8	21	7.2	0.382	1	1	6	2	2	4.352	4.047	3	5	2	2	2	2	1	0	8	2.787	0.41	1	1	2	1	2.551	0.451	1	1
DS	3	32.4	74	4	0.84	1	1	2	1	65.7	2.926	22.4539	1	1	2	1	1	0	1	10	37.5	31	0.557	1	1	20	2	2	4.778	5.135	3	2	2	2	2	2	1	0	8	3.287	0.565	1	3	1	1	2.621	0.409	1	3
DSM	2	39.4	64	4	0.4	1	2	2	1	27.7	2.486	11.1424	1	1	1	2	1	0	1	5	17	8	0.372	1	1	6	1	8	2.406	3.366	3	8	8	2	2	2	1	0	8	2.977	0.713	1	2	2	1	2.828	0.646	1	2
DSMGY	2	28.5	59.2	3	0.79	1	2	1	1	49.3	1.584	31.1237	1	1	1	1	3	2	1	5	27.7	13.7	0.364	1	2	6	2	5	2.419	3.962	4	5	1	2	2	2	1	0	6	2.519	0.434	1	2	2	1	2.439	0.358	1	2
DTQL	2	22.3	66.7	4	0.38	1	1	2	1	44.4	1.727	25.7093	1	1	2	2	1	0	1	4	16.7	14	0.282	1	2	15	6	2	5.115	4.882	3	2	8	2	2	2	1	0	8	31.97	0.381	1	3	1	1	2.843	0.263	1	2
DDF	2	36.5	55.5	4	0.72	1	1	1	1	49.4	2.138	23.1057	1	1	2	1	3	3	1	9	29.3	20.5	0.487	1	1	6	1	8	3.633	3.802	4	2	8	2	2	2	1	0	8	2.469	0.646	1	2	1	1	2.581	0.422	1	2
FHN	2	33	52	3	0.45	1	2	2	1	39.7	2.325	17.0753	1	1	2	1	1	3	1	8	13.3	14	0.405	0	1	6	1	5	2.09	2.493	2	5	5	2	2	2	1	0	6	2.806	0.519	1	1	1	1	2.834	0.522	1	2
FS	2	30	61	5	0.46	1	1	2	1	34	1.98	17.1717	1	1	2	1	1	0	1	7	32	20.4	0.473	1	1	8	6	2	3.038	4.408	4	2	7	2	1	2	1	0	7	2.637	1.583	4	4	2	1	2.742	1.4	4	4
FLS	2	38	61	4	0.38	1	2	2	1	67.6	2.656	25.4518	1	1	2	3	2	3	1	12	46.5	20.6	0.56	1	1	6	1	8	3.968	5.071	3	2	8	2	2	2	1	0	9	3.79	0.728	1	2	4	1	3.717	0.581	1	2
FC	2	33.5	78.2	4	0.92	1	2	2	1	54.9	2.466	22.2628	1	1	2	1	1	0	1	4	31	9.9	0.466	1	1	6	4	3	5.4	6	2	3	8	2	2	2	1	0	8	2.605	0.597	1	4	3	1	3.867	0.615	1	4
FG	2	49	83	5	0.44	1	2	2	1	47.5	1.499	31.6878	1	1	1	1	1	0	1	11	50.5	29.7	0.606	1	1	6	1	3	1.722	1.803	3	8	2	2	2	2	1	0	8	1.857	0.736	1	2	1	1	2.153	0.762	1	2
FGHM	2	67	107	4	0.66	1	1	2	1	70	3.58	19.5531	1	1	2	3	1	0	1	14	51.3	17.5	0.77	1	1	6	2	6	3.163	2.912	4	2	6	2	2	2	1	0	8	2.219	0.66	5	3	2	3	2.234	0.677	5	3
FGJL	2	28	63.6	3	0.51	1	2	2	1	39.6	2.221	17.8298	1	1	1	3	3	1	1	4	25	8	0.519	1	2	6	1	8	3.456	4.216	3	3	8	2	2	2	1	0	8	2.697	1.145	5	2	3	3	2.734	1.026	5	2
HZH	2	39	62	3	0.48	1	1	2	1	34	2.032	16.7323	1	1	2	3	3	5	1	9	31.8	22.1	0.494	1	1	6	4	8	4.582	4.77	3	3	8	2	2	2	1	0	8	3.117	0.694	1	3	2	1	2.785	0.669	1	2
HJZB	2	44.5	85.7	3	0.41	1	1	2	1	58.2	1.911	30.4553	1	1	2	1	1	0	1	3	42.2	13.9	0.482	1	1	6	2	8	4.765	5.331	3	8	8	2	2	2	1	0	6	2.968	0.507	1	2	2	1	2.721	0.429	1	2
HBS	2	39.2	44.6	4	0.46	1	1	2	1	47.1	2.049	22.9868	1	1	2	1	2	2	1	4	29.1	14.1	0.339	1	2	6	2	5	4.226	4.337	4	6	2	2	2	2	1	0	6	3.497	0.469	2	3	2	1	3.301	0.356	2	3
HTY	2	38	51	3	0.7	1	1	1	1	30	2.033	14.7565	1	1	2	1	1	0	1	7	24.5	18.4	0.411	1	1	6	2	6	4.608	6.038	3	3	6	2	2	2	1	0	7	3.268	0.544	1	1	1	1	3.502	0.463	1	1
HBSX	2	47.8	64	3	0.36	1	1	2	1	47.6	1.771	26.8775	1	1	2	1	1	0	2	8	32.3	23	0.395	1	2	6	5	2	4.192	4.876	2	2	3	2	2	2	1	0	2	2.935	0.525	1	1	1	1	2.834	0.488	1	1
HPJL	2	43	82	3	0.37	1	2	1	1	58.2	2.257	25.7864	1	1	2	1	1	0	1	13	37.6	30.5	0.445	1	1	6	2	2	5.642	6.073	3	2	4	2	2	2	1	0	8	3.948	0.519	1	1	1	1	3.752	0.578	1	1
HPSX	2	20.4	57	4	0.42	1	1	2	1	49.2	2.197	22.3942	1	1	2	2	1	0	1	8	32.3	18.4	0.434	1	2	6	5	2	4.889	4.789	2	2	3	2	2	2	2	0	0	3.15	0.432	1	2	1	1	2.737	0.483	1	1
HF	2	31.2	87.9	4	0.49	1	1	2	1	55.9	2.128	26.2688	1	1	2	1	1	2	1	11	48.6	38.9	0.641	1	2	6	2	3	5.467	5.334	3	2	3	2	2	2	2	0	0	3.149	0.513	1	2	2	1	3.538	0.527	1	2
JFLM	2	27	50	3	0.59	1	2	2	1	50.2	2.657	18.8935	1	1	1	2	1	0	1	2	23.3	0	0.326	1	1	6	2	8	4.238	4.247	3	8	8	2	2	2	1	0	8	2.552	0.76	1	2	1	1	2.533	0.768	1	2
JFD	2	43	77	4	0.4	1	1	2	1	38.2	2.24	17.0536	1	1	2	2	1	0	1	7	40	22.8	0.37	1	1	6	4	8	4.552	3.345	3	2	8	2	1	2	1	0	8	2.562	0.923	3	2	1	2	2.4	0.689	1	2
JG	2	31.5	59.3	3	0.36	1	1	2	1	38.6	2.013	19.1754	1	1	2	2	1	0	1	4	20	7.8	0.297	1	2	6	2	8	4.871	4.54	3	2	8	2	2	2	1	0	0	3.029	0.613	1	2	1	1	2.905	0.487	1	2
JN	2	40	49.2	4	0.36	1	1	2	1	38.1	2.592	14.6991	1	1	2	1	1	0	1	9	22	14.7	0.488	1	2	6	1	3	2.428	3.368	3	2	8	1	2	2	1	0	8	2.16	0.696	1	3	2	1	2.42	0.689	1	3
JSQ	2	46.6	87.8	3	0.47	1	1	2	1	52.6	1.503	34.9967	1	1	2	1	1	0	1	3	31.2	0	0.426	0	2	6	3	3	3.261	6.095	4	2	6	2	2	2	1	0	6	3.118	0.534	1	2	2	1	2.949	0.454	1	2
JBH	2	36	62	3	0.48	1	1	2	1	44.9	2.621	17.1309	1	1	2	2	1	0	1	10	41	25	0.5	1	2	6	2	2	5.416	4.713	3	5	2	2	2	2	1	0	6	3.501	0.744	1	1	1	1	3.163	0.673	1	1
LHD	2	34.3	72.5	4	0.42	1	2	2	1	53	2.185	24.2563	1	1	2	1	1	0	1	7	28	13.5	0.406	1	1	6	2	8	2.335	3.336	3	2	8	2	2	2	1	0	8	2.726	0.622	1	1	1	1	2.661	0.679	1	1
LNDM	2	33.2	63	5	0.4	1	1	2	1	35.2	1.847	19.0579	1	1	2	1	1	0	1	8	23.5	14.8	0.511	1	2	6	1	3	2.409	2.853	3	2	3	2	2	2	1	0	8	2.073	0.971	5	3	4	2	2.251	1.034	5	3
LXN	2	38	87.5	3	0.81	1	2	2	1	70.6	2.918	24.1947	1	1	2	1	1	0	1	9	35.5	28.3	0.482	1	2	6	4	2	3.616	2.995	3	2	8	2	2	2	1	0	8	1.573	0.456	1	3	1	1	1.676	0.372	1	3
LF	2	28	60	4	0.31	1	1	1	1	37	2.526	14.6477	1	1	2	1	3	2	1	7	24	16.8	0.378	1	2	6	1	5	2.461	3.388	3	2	5	2	2	2	1	0	6	2.648	0.61	1	2	1	1	2.784	0.626	1	2
LFJS	2	38	62	4	0.36	1	1	1	1	45	1.797	25.0417	1	1	2	1	3	3	1	8	34.7	15	0.525	1	1	6	2	8	5.228	6.413	4	2	8	1	2	2	1	0	8	3.218	0.524	1	2	3	1	3.549	0.505	1	2
LQD	2	31	72	3	0.46	1	1	2	1	43	1.646	26.1239	1	1	2	3	1	0	1	7	25.5	11.5	0.306	1	1	6	5	8	4.009	3.441	4	2	8	2	2	2	1	0	8	2.469	1.514	3	2	2	2	2.315	0.731	4	2
LHH	2	44.9	74.4	4	0.46	1	1	2	1	43.1	2.552	16.8887	1	1	2	2	1	0	1	10	39.1	24.3	0.559	1	2	6	2	2	5.128	4.94	3	2	3	2	2	2	1	0	6	3.37	0.643	1	2	1	1	3.24	0.485	1	2
LY	2	44	62	3	0.37	1	1	2	1	42.2	1.987	21.238	1	1	2	1	1	0	1	6	43	10	0.365	1	2	10	1	2	2.757	3.371	2	2	2	2	2	2	1	0	2	3.298	0.877	1	2	2	1	3.527	0.856	1	2
LZBM	2	40.4	70.1	3	0.46	1	1	2	1	4.29	2.097	2.04578	1	1	2	1	1	0	1	8	39.9	22.1	0.463	1	2	6	2	2	5.243	5.163	3	2	3	2	2	2	2	0	0	3.981	0.508	1	1	2	1	4.029	0.69	1	1
MD	2	42	82	5	0.64	1	1	2	1	64.4	2.689	23.9494	1	1	2	1	1	0	1	18	36.4	32.5	0.787	1	2	6	2	3	1.943	3.219	4	5	3	2	2	2	1	0	8	2.786	0.824	3	2	4	2	2.006	0.633	3	2
MLSJ	2	45	69	4	0.56	1	1	2	1	55	2.195	25.0569	1	1	2	1	3	8	1	10	29.7	20.6	0.427	1	1	6	2	4	3.213	4.232	3	4	8	2	2	2	1	0	7	2.963	0.439	1	2	1	1	2.521	0.371	1	2
NHM	2	42	61	3	0.62	1	1	2	1	60	2.998	20.0133	1	1	2	2	1	0	1	7	29.3	15	0.486	1	2	6	2	3	2.96	3.149	3	2	8	2	2	2	1	0	8	1.581	0.606	5	3	4	3	1.545	0.675	5	3
PLZS	3	36	90	4	0.4	1	1	2	1	50	2.433	20.5508	1	1	2	1	1	0	1	7	26	13.8	0.3	1	1	6	1	8	3.141	4.686	3	2	8	2	2	2	1	0	8	2.757	0.578	1	2	3	1	2.613	0.538	1	2
QH	2	30.7	76	4	0.53	1	1	2	1	40.7	2.823	14.4173	1	1	2	2	1	0	1	8	35.6	22	0.501	1	1	6	2	6	4.953	5.317	2	4	6	2	2	2	1	0	8	3.108	0.394	1	2	1	1	3.052	0.476	1	2
QHJY	1	38.8	79.7	4	0.55	1	1	2	1	65.9	1.863	35.3731	1	1	2	3	3	3	1	9	25.2	22.3	0.286	1	1	6	3	6	3.809	4.868	4	2	6	2	2	2	1	0	6	2.302	0.502	1	3	3	1	2.448	0.46	1	3
QJBM	2	43.3	70	5	0.65	1	1	2	1	44.3	2.472	17.9207	1	1	2	2	1	0	1	9	44.4	27.3	0.807	1	2	6	2	3	0	0	2	2	3	2	2	2	2	0	0	3.441	0.641	1	1	1	1	3.391	0.542	1	1
QLJ	1	39	38	4	0.52	1	2	2	1	48.1	1.876	25.6397	1	1	2	1	1	0	1	6	22.6	13.9	0.408	1	1	6	1	6	3.314	3.43	3	2	6	2	2	2	1	0	8	2.843	0.583	1	2	2	1	2.673	0.555	1	2
QL	2	27.8	78	3	0.39	1	1	2	1	65.4	2.096	31.2023	1	1	2	2	1	0	1	5	27	11.8	0.422	1	1	6	5	5	3.647	5.081	3	5	2	2	2	2	1	0	7	3.029	0.403	1	3	2	1	2.564	0.491	1	3
RB	2	30.9	64.2	6	0.64	1	1	2	1	44.6	2.311	19.299	1	1	2	1	1	0	1	7	32.8	12.9	0.508	1	1	6	2	6	4.798	4.176	4	2	6	2	2	2	1	0	6	3.31	0.623	1	2	2	1	3.27	0.487	1	2
RJ	2	31.7	69	4	0.38	1	1	2	1	33.2	1.67	19.8802	1	1	2	2	3	5	1	8	36.3	19.7	0.47	1	1	6	4	6	5.685	4.858	2	6	6	2	2	2	1	0	8	3.457	0.77	1	2	2	1	3.423	0.696	1	2
SMC	2	43	65	5	0.6	1	1	2	1	55	2.355	23.3546	1	1	2	3	3	2	1	4	21	11.2	0.291	1	1	6	2	6	2.537	3.596	6	2	6	2	2	2	1	0	7	2.472	0.539	1	2	2	1	2.372	0.476	1	2
SXHD	2	31.5	59.5	2	0.42	1	1	2	1	44.9	2.331	19.2621	1	1	2	1	1	0	1	4	28.6	13.9	0.319	1	1	6	2	8	5.595	1.938	3	2	8	2	2	2	1	0	8	3.081	0.571	1	2	1	1	2.761	0.585	1	1
SYQH	2	46	70	5	0.57	1	1	2	1	42.2	2.196	19.2168	1	1	2	2	1	0	1	16	49	35.5	0.712	1	2	6	2	6	4.098	5.722	2	4	6	2	2	2	1	0	6	2.937	0.501	1	1	1	1	2.582	0.598	1	1
SZQ	2	39.4	83.5	3	0.29	1	1	2	1	51.7	2.116	24.4329	1	1	2	1	1	0	1	16	43	34	0.516	1	1	20	6	2	4.519	4.512	3	8	2	2	2	2	1	0	8	2.976	0.809	1	4	4	1	2.662	0.518	1	4
SJG	2	30.7	60.5	2	0.42	1	1	2	1	32.9	2.137	15.3954	1	1	2	2	3	2	1	4	15.3	13.2	0.309	1	2	6	4	6	5.796	3.652	4	6	2	2	2	2	1	0	6	3.133	0.508	1	2	3	1	2.661	0.505	1	3
SBJ	2	49.1	60.9	5	0.66	1	1	2	1	44.7	3.435	13.0131	1	1	2	1	1	0	1	12	21.5	21.9	0.661	1	2	6	1	2	2.883	3.088	5	2	6	2	2	2	1	0	6	2.257	0.75	1	1	2	1	2.064	0.689	2	2
SBXS	2	19.4	31	3	0.45	1	1	2	1	36.3	1.954	18.5773	1	1	2	2	1	0	1	6	23	15.4	0.438	1	2	6	5	2	3.292	4.463	2	3	2	2	2	2	2	0	0	3.167	0.561	1	2	1	1	3.286	0.462	1	2
SMR	2	25.2	50	4	0.46	1	1	2	1	39.3	2.035	19.312	1	1	2	2	3	5	1	6	20.3	11	0.363	1	1	6	2	7	4.661	4.547	3	2	7	2	2	2	1	0	8	4.822	0.462	1	2	2	1	2.882	0.483	1	2
SJL	1	43	34	4	0.59	1	2	2	1	36	37.2	0.967742	1	1	2	1	1	0	1	21	43	35.7	0.76	1	1	6	4	3	4.525	5.139	3	2	3	2	2	2	1	0	8	3.136	0.552	1	3	1	1	3.002	0.579	1	2
TPY	2	34	60	5	0.41	1	1	1	1	37.2	1.744	21.3303	1	1	2	2	3	3	1	6	26	14.9	0.477	1	1	6	1	8	1.698	1.386	3	2	8	2	2	2	1	0	8	2.603	0.503	3	2	1	1	2.209	0.392	1	2
TJ	2	16.5	48.3	4	0.49	1	1	2	1	35.4	1.718	20.6054	1	1	2	2	1	0	1	9	18.4	18.1	0.401	1	2	6	6	5	3.241	4.292	4	2	7	2	2	2	1	0	5	2.484	0.439	1	3	3	1	2.623	0.349	1	3
TL	2	32	64	3	0.4	1	1	2	1	39.7	1.355	29.2989	1	1	2	2	1	0	1	4	32.8	0	0.28	1	1	6	6	8	2.809	4.204	3	2	8	2	2	2	1	0	8	2.19	0.596	1	2	4	1	2.162	0.596	1	2
TS	1	26.9	27.5	3	0.49	1	1	2	1	29.1	3.136	9.27934	1	1	2	1	1	0	1	5	14.8	9.9	0.275	1	1	6	1	2	2.324	1.681	4	2	6	2	2	2	1	0	6	2.028	0.623	1	3	2	1	1.924	0.534	2	2
WY	2	35	61	3	0.49	1	1	2	1	42.7	3.239	13.1831	1	1	1	1	1	0	1	9	20	11.5	0.364	1	2	6	2	8	3.365	3.735	4	2	8	2	2	2	1	0	8	2.238	0.613	1	2	2	1	2.346	0.494	1	2
WHQD	2	25.3	55.8	3	0.77	1	1	2	1	46.5	2.315	20.0864	1	1	2	1	1	0	1	1	30.2	7.1	0.394	1	1	6	2	6	5.299	6.023	3	6	6	2	2	2	1	0	6	3.146	0.958	1	1	2	1	3.599	0.965	1	1
WSQD	2	26	67	4	0.39	1	1	2	1	33.1	1.427	23.1955	1	1	2	2	1	0	1	7	48.3	26.9	0.455	1	1	9	5	3	2.498	4.059	2	2	8	2	2	2	1	0	8	2.052	0.551	1	2	2	1	1.668	0.461	1	2
WZCBG	2	34.5	52.5	4	0.59	1	1	1	1	28.9	1.524	18.9633	1	1	2	1	3	2	1	4	18.1	10.5	0.353	1	2	6	2	2	3.524	2.956	2	2	2	2	2	2	2	0	0	2.573	0.431	3	2	1	1	2.221	0.349	1	1
WCL	2	47	72	3	0.49	1	1	2	1	62.9	2.644	23.7897	1	1	2	3	1	0	1	12	41.5	19.1	0.537	1	1	6	6	8	4.423	4.136	3	2	8	2	2	2	1	0	8	2.654	0.84	1	3	4	1	2.922	0.757	1	2
XJ	2	33.3	59.3	4	0.46	1	1	2	1	35.1	1.868	18.7901	1	1	2	1	1	0	1	4	30.4	13	0.519	1	1	9	6	2	4.095	1.845	3	2	8	2	2	2	1	0	8	3.015	0.409	1	2	1	1	2.485	0.384	1	2
XSHY	2	34.4	61.7	4	0.38	1	1	2	1	38.9	1.698	22.9093	1	1	2	3	3	2	1	5	26.9	16.9	0.278	1	1	6	4	6	5.351	4.912	5	2	1	2	2	2	1	0	6	3.325	0.576	1	1	2	1	3.244	0.501	1	2
XSJY	2	29	60	4	0.39	1	1	2	1	36.2	2.086	17.3538	1	1	2	2	3	3	1	9	40.3	23	0.47	1	2	6	2	4	6.125	4.766	2	4	4	2	2	2	1	0	6	3.356	0.601	1	2	2	1	3.425	0.627	1	2
XSXY	2	34.8	50.8	4	0.48	1	1	2	1	35	2.31	15.1515	1	1	2	1	1	0	1	5	31	18	0.469	1	1	6	2	5	4.964	4.791	3	2	5	2	2	2	1	0	6	3.157	0.544	1	2	1	1	3.032	0.466	1	2
XYDL	2	36.4	71	3	0.49	1	1	2	1	67.5	2.017	33.4655	1	1	2	2	3	3	1	7	26.3	13.3	0.38	1	1	6	2	8	5.006	4.867	3	8	8	2	2	2	1	0	8	3.106	0.333	1	2	2	1	3.4	0.221	1	2
XMF	2	29.5	33.5	3	0.45	1	1	2	1	29.9	1.687	17.7238	1	1	2	1	1	0	1	7	15.8	12.9	0.343	1	1	6	1	8	2.599	4.448	4	6	8	2	2	2	1	0	6	2.25	0.341	1	2	2	1	2.097	0.352	2	2
XX	2	24.3	65	3	0.41	1	1	2	1	28	17.8	1.57303	1	1	2	2	1	0	1	9	32.7	22	0.51	1	1	6	2	4	4.826	5.364	3	3	4	2	2	2	1	0	6	2.909	0.377	1	1	1	1	2.851	0.385	1	1
XY	2	47.8	73	5	0.36	1	1	2	1	52.8	2.083	25.3481	1	1	2	1	1	0	1	9	28.6	11.1	0.399	1	1	6	2	8	3.659	4.498	5	2	8	2	2	2	1	0	8	2.626	0.701	1	2	2	1	2.498	0.692	1	2
XGS	3	16	61	3	0.6	1	1	2	1	44	2.231	19.7221	1	1	2	2	1	0	1	13	30.3	17.7	0.485	1	1	6	2	6	5.985	5.904	3	2	6	2	2	2	1	0	7	3.594	0.654	1	1	1	1	3.606	0.655	1	2
XN	2	25.9	64.2	4	0.39	1	1	2	1	33.3	1.92	17.3438	1	1	2	1	1	0	1	4	27.9	12.2	0.281	1	1	6	2	6	2.413	4.398	4	5	6	2	2	2	1	0	6	2.805	0.438	1	2	2	1	2.591	0.614	1	2
XPJZ	2	28.9	62.9	4	0.44	1	1	2	1	28.9	1.435	20.1394	1	1	2	1	3	5	1	4	29.5	11.4	0.348	1	1	6	2	8	2.935	5.351	5	2	4	2	2	2	1	0	8	2.882	0.518	2	2	2	1	2.865	0.452	2	2
XPXSL	2	24	60	4	0.39	1	1	2	1	46.5	2.43	19.1358	1	1	2	2	1	0	1	11	28.8	17.3	0.656	1	1	6	3	4	5.546	5.883	3	2	4	2	2	2	1	0	6	3.415	0.884	1	2	1	1	3.485	0.883	1	2
XCL	2	35	51	5	0.77	1	2	2	1	44.5	3.466	12.839	1	1	1	2	1	0	1	13	31.2	23.2	0.579	1	1	6	2	3	4.067	4.627	3	2	5	2	2	2	1	0	8	2.704	0.738	5	3	1	1	2.653	0.987	5	2
YMJ	2	21.4	54	3	0.44	1	1	2	1	32.9	1.974	16.6667	1	1	2	2	3	2	1	5	39	11	0.312	1	1	6	2	5	4.37	4.557	3	2	5	2	2	2	1	0	5	3.015	0.497	1	2	2	1	3.126	0.52	1	1
YDTJ	2	32	53	3	0.37	1	1	2	1	38.9	1.671	23.2795	1	1	2	1	1	0	1	5	22.2	11.3	0.369	1	2	6	4	3	3.38	5.657	3	2	3	2	2	2	1	0	8	2.988	0.517	1	2	1	1	3.142	0.461	1	2
YSY	2	48	68	3	0.57	1	1	2	1	48.5	3.011	16.1076	1	1	2	2	1	0	1	6	30.5	9.3	0.361	1	1	6	1	4	4.111	3.815	3	2	4	2	2	2	1	0	6	3.254	0.622	1	2	2	1	2.976	0.544	1	2
YF	2	28	35.4	4	0.49	1	1	2	1	26.7	23.27	1.1474	1	1	2	2	3	2	1	13	20	17.7	0.724	1	1	6	2	8	5.285	3.366	3	2	3	1	2	2	1	0	6	2.884	0.721	1	1	1	1	2.895	0.641	1	1
YJ	2	38.5	65.9	4	0.68	1	1	2	1	55.1	2.522	21.8477	1	1	2	2	1	0	1	6	23.9	13.6	0.39	1	1	6	2	5	3.42	5.082	4	5	6	2	2	2	1	0	6	2.274	0.498	1	2	3	1	2.348	0.475	2	1
YJJ	2	25.2	53.3	3	0.47	1	1	2	1	25.1	2.011	12.4814	1	1	2	1	3	2	1	5	21.6	13.6	0.282	1	2	6	2	6	1.926	5.208	4	2	5	2	2	2	1	0	6	2.881	0.434	1	1	2	1	2.993	0.397	2	1
YSZ	2	71	38.3	4	0.48	1	1	2	1	38.3	2.405	15.9252	1	1	2	1	1	0	1	7	34.2	18.2	0.406	1	1	10	6	2	2.117	5.255	3	2	8	2	2	2	1	0	8	2.844	0.419	1	2	4	1	2.811	0.452	1	2
YT	2	31.3	46	4	0.47	1	2	2	1	31	1.989	15.5857	1	1	2	1	3	3	1	6	34.2	19	0.374	1	2	6	2	5	4.988	6.019	3	5	3	2	2	2	1	0	5	3.314	0.57	1	2	2	1	3.187	0.54	1	2
ZHBM	2	39.4	69.2	4	0.73	1	1	2	1	37.9	2.353	16.1071	1	1	2	2	1	0	1	9	46.7	23.8	0.604	1	2	6	3	3	6.434	6.009	2	2	3	2	2	2	2	0	0	3.393	0.484	1	1	1	1	3.474	0.627	1	1
CJJS	2	34	74	3	0.65	1	1	2	1	40.2	2.343	17.1575	1	1	2	1	3	2	1	9	26.5	11.2	0.393	1	1	6	2	5	2.838	4.141	3	4	5	2	2	2	1	0	6	2.466	0.505	1	2	1	1	2.403	0.467	1	2
ZCJF	2	38	69	4	0.44	1	1	2	1	39.1	1.861	21.0102	1	1	1	2	3	3	1	7	40.8	18.2	0.454	1	1	6	2	5	3.769	4.581	3	2	5	2	2	2	1	0	8	3.093	0.528	3	2	1	1	3.087	0.589	1	2
ZZU	2	31.5	59	5	0.31	1	1	2	1	41.4	0.932	44.4206	1	1	2	2	1	0	1	9	37.5	17	0.507	1	2	6	2	2	3.482	4.327	3	2	2	2	1	2	1	0	6	3.419	0.562	3	2	1	1	3.034	0.488	1	2
ZZM	2	38	74	5	0.48	1	1	2	1	30.6	2.426	12.6134	1	1	2	2	1	0	1	9	39.4	13.9	0.478	1	1	6	1	3	0.537	0.886	2	2	8	2	2	2	1	0	8	0.51	0.363	4	2	1	1	0.62	0.353	4	2
ZZ	2	43	53	4	0.81	1	2	2	1	50	3.213	15.5618	1	1	1	3	1	0	1	13	34	18.5	0.532	1	1	6	2	6	4.825	4.666	5	6	6	2	2	2	1	0	8	3.135	0.584	2	2	2	1	3.014	0.586	1	2
ZHYN	3	54.7	74.8	4	0.55	1	1	2	1	66	2.808	23.5043	1	1	2	2	1	0	1	7	31	20.4	0.566	1	2	15	6	2	4.697	3.704	3	2	8	2	2	2	1	0	8	3.754	0.612	1	2	2	1	2.915	0.608	1	1
*All traits were measured following the standardized protocol: Guidelines for the conduct of tests for distinctness, uniformity and stability – Cymbidium (NY/T 2441—2013), Ministry of Agriculture of the People’s Republic of China.
Detail
Plant & Leaves
Code	Field	Type	Unit	Encoded values (exact) / Notes
ZX	Plant habit	qualitative	—	1 erect; 2 semi-erect; 3 spreading
ZG	Plant height	quantitative	cm	—
ZF	Plant spread	quantitative	cm	—
YPS	Leaf number (per plant)	quantitative	count	—
YHD	Leaf thickness	quantitative	cm	—
YBY	Leaf margin	qualitative	—	1 entire; 2 toothed
YSBPZD	Adaxial surface texture	qualitative	—	1 smooth; 2 rugose
YQHQGXS	Anthocyanin in leaf sheath	qualitative	—	1 present; 2 absent
YX	Leaf shape	qualitative	—	1 lanceolate; 2 linear; 3 oblanceolate; 4 spatulate
YC	Leaf length	quantitative	cm	—
YK	Leaf width	quantitative	cm	—
YCKB	Leaf length:width ratio	quantitative	—	—
YJDDC	Leaf apex symmetry	qualitative	—	1 symmetric; 2 asymmetric
YJDXZ	Leaf apex shape	qualitative	—	1 acute; 2 obtuse/rounded; 3 emarginate
YNQCD	Leaf twisting	qualitative	—	1 present; 2 absent
YPLSCD	Leaf greenness	qualitative	—	1 dark; 2 medium; 3 light
YPSBMBW	Adaxial variegation (presence/type)	qualitative	—	1 none; 2 spotted; 3 striped
YPSBMBWLX	Variegation pattern type	qualitative	—	1 blotches; 2 striate; 3 claw/beak-like; 4 cap; 5 overlaid rim; 6 translucent center
Inflorescence & Peduncle/Pedicel
HXLX	Inflorescence type	qualitative	—	1 raceme; 2 solitary
HSL	Number of flowers (per inflorescence/plant)*	quantitative	count	Define scope in your protocol
HGCDL	Pedicel length	quantitative	cm	—
HXCD	Inflorescence length	quantitative	cm	—
HGCDT	Pedicel thickness	quantitative	cm	—
GZT	Peduncle/pedicel posture	qualitative	—	1 erect; 2 semi-erect; 3 horizontal; 4 semi-pendant; 5 pendant
HGHQGXS	Anthocyanin on peduncle/pedicel	qualitative	—	1 present; 2 absent
Flower (overall)
EPJHBZT	Sepal & petal posture	qualitative	—	1 incurved; 2 incurved & flat; 3 flat; 4 flat & recurved; 5 recurved
HZYYS	Primary flower color	qualitative	—	1 white; 2 green; 3 yellow; 4 orange; 5 pink; 6 red; 7 purple; 8 brown; 9 black
HCD	Flower length	quantitative	cm	—
HKD	Flower width	quantitative	cm	—
HBPSL	Number of perianth segments	quantitative	count	—
Sepals
EPYSZLS	No. of colors on sepals	quantitative	count	—
EPZBYS	Sepal mid-zone color	qualitative	—	1 white; 2 green; 3 yellow; 4 orange; 5 pink; 6 red; 7 purple; 8 brown; 9 black
EPBYYS	Sepal margin color	qualitative	—	1 white; 2 green; 3 yellow; 4 orange; 5 pink; 6 red; 7 purple; 8 brown; 9 black
EPLZYSJGD	Color transition on sepals	qualitative	—	1 sharp boundary; 2 gradient
EPBD	Sepal spots (presence)	qualitative	—	1 present; 2 absent
EPPXXB	Sepal wedge-shaped blotch	qualitative	—	1 present; 3 absent (kept as given)
EPXXBYS	Color of sepal wedge blotch	qualitative	—	1 white; 2 green; 3 yellow; 4 orange; 5 pink; 6 red; 7 purple; 8 brown; 9 black
EPTW	Sepal stripes	qualitative	—	1 present; 4 absent (kept as given)
EPTWYS	Color of sepal stripes	qualitative	—	1 white; 2 green; 3 yellow; 4 orange; 5 pink; 6 red; 7 purple; 8 brown; 9 black
ZEPCD	Median sepal length	quantitative	cm	—
ZEPKD	Median sepal width	quantitative	cm	—
ZEPXZ	Median sepal shape	qualitative	—	1 lanceolate; 2 linear; 3 oblong; 4 elliptic; 5 oblanceolate
ZEPBYJQCD	Margin curling (median sepal)	qualitative	—	1 none; 2 weak; 3 moderate; 4 strong; 5 very strong
ZEPBYBZCD	Margin waviness (median sepal)	qualitative	—	1 none; 2 weak; 3 moderate; 4 strong; 5 very strong
ZEPXDXZ	Apex shape (median sepal)	qualitative	—	1 very narrow-acute; 2 acute; 3 obtuse; 4 truncate; 5 emarginate
CEPCD	Lateral sepal length	quantitative	cm	—
CEPKD	Lateral sepal width	quantitative	cm	—
CEPXZ	Lateral sepal shape	qualitative	—	1 lanceolate; 2 linear; 3 oblong; 4 elliptic; 5 oblanceolate
CEPBYJQCD	Margin curling (lateral sepals)	qualitative	—	1 none; 2 weak; 3 moderate; 4 strong; 5 very strong
CEPBYBZCD	Margin waviness (lateral sepals)	qualitative	—	1 none; 2 weak; 3 moderate; 4 strong; 5 very strong
CEPXDXZ	Apex shape (lateral sepals)	qualitative	—	1 very narrow-acute; 2 acute; 3 obtuse; 4 truncate; 5 emarginate
Petals
HVCD	Petal length	quantitative	cm	—
HBKD	Petal width	quantitative	cm	—
HBXZ	Petal shape	qualitative	—	1 linear; 2 oblong; 3 elliptic; 4 rhombic; 5 oblanceolate; 6 spatulate; 7 lanceolate
HBBYJQCD	Petal margin curling	qualitative	—	1 none; 2 weak; 3 moderate; 4 strong; 5 very strong
HBBYBZCD	Petal margin waviness	qualitative	—	1 none; 2 weak; 3 moderate; 4 strong; 5 very strong
HBYSSL	No. of petal colors	quantitative	count	—
HBZBZS	Petal mid-zone main color	qualitative	—	1 white; 2 green; 3 yellow; 4 orange; 5 pink; 6 red; 7 purple; 8 brown; 9 black
HBBYYS	Petal margin color	qualitative	—	1 white; 2 green; 3 yellow; 4 orange; 5 pink; 6 red; 7 purple; 8 brown; 9 black
HBBTYSJGD	Color transition on petals	qualitative	—	1 sharp boundary; 2 gradient
HBBD	Petal spots (presence)	qualitative	—	1 present; 2 absent
HBXXB	Petal wedge-shaped blotch	qualitative	—	1 present; 2 absent
HBXXBYS	Color of petal wedge blotch	qualitative	—	1 white; 2 green; 3 yellow; 4 orange; 5 pink; 6 red; 7 purple; 8 brown; 9 black
HBTW	Petal stripes	qualitative	—	1 present; 2 absent
HBTWYS	Color of petal stripes	qualitative	—	1 white; 2 green; 3 yellow; 4 orange; 5 pink; 6 red; 7 purple; 8 brown; 9 black
HBXDXZ	Petal apex shape	qualitative	—	1 very narrow-acute; 2 acute; 3 obtuse; 4 truncate; 5 emarginate
Labellum (Lip)
CBCD	Labellum (lip) length	quantitative	cm	—
CBJD	Labellum (lip) width	quantitative	cm	—
CBZLPXZ	Median lobe shape (lip)	qualitative	—	1 narrow-triangular; 2 triangular; 3 trapezoid; 4 circular; 5 depressed-globose; 6 spatulate
CBBYJQCD	Lip margin curling	qualitative	—	1 none; 2 weak; 3 moderate; 4 strong; 5 very strong
CBBYBZCD	Lip margin waviness	qualitative	—	1 none; 2 weak; 3 moderate; 4 strong; 5 very strong
CBYSSL	No. of lip colors	quantitative	count	—
CBZLPZBZS	Median lobe mid-zone main color	qualitative	—	1 white; 2 green; 3 yellow; 4 orange; 5 pink; 6 red; 7 purple; 8 brown; 9 black
CBBYYS	Lip margin color	qualitative	—	1 white; 2 green; 3 yellow; 4 orange; 5 pink; 6 red; 7 purple; 8 brown; 9 black
CBZLPBTYSJ	Color transition on median lobe	qualitative	—	1 sharp boundary; 2 gradient
CBBD	Lip spots (presence)	qualitative	—	1 present; 2 absent
CBXXB	Lip wedge-shaped blotch	qualitative	—	1 present; 3 absent (kept as given)
CBXXBYS	Color of lip wedge blotch	qualitative	—	1 white; 2 green; 3 yellow; 4 orange; 5 pink; 6 red; 7 purple; 8 brown; 9 black
CBTW	Lip stripes	qualitative	—	1 present; 4 absent (kept as given)
CBTWYS	Color of lip stripes	qualitative	—	1 white; 2 green; 3 yellow; 4 orange; 5 pink; 6 red; 7 purple; 8 brown; 9 black
Column (Gynostemium)
HRZZBYS	Column mid-zone color	qualitative	—	1 white; 2 green; 3 yellow; 4 orange; 5 pink; 6 red; 7 purple; 8 brown; 9 black
HRZDBYS	Column apex color	qualitative	—	1 white; 2 green; 3 yellow; 4 orange; 5 pink; 6 red; 7 purple; 8 brown; 9 black
HRZBTYSJGD	Color transition on column	qualitative	—	1 sharp boundary; 2 gradient
HRZBD	Column spots (presence)	qualitative	—	1 present; 2 absent
HRZYMYS	Anther cap color	qualitative	—	1 white; 2 green; 3 yellow; 4 orange; 5 pink; 6 red; 7 purple; 8 brown; 9 black
[truncated: 35 more columns]

## Sheet: TableS3
Table S3. Proteome information of Orchidaceae species in OrMD
dataset identifier	title	repository	species	instrument	announce date	keywords	Protein quantity
PXD051591	Cymbidium sinense flower development proteome	PRIDE	Cymbidium sinense	LTQ	45434	cymbidium sinense, flower development	5235
PXD035390	Proteomics and Phosphoproteomics of Cymbidium sinense Leaf Variegation Mutant	iProX	Cymbidium sinense	Q Exactive Plus	44761	Cymbidium sinense, leaf color, phosphoproteomics	1059
PXD019636	Orchid tissue TMT Quantitative analysis	PRIDE	Cymbidium goeringii	Q Exactive	44607	Orchid TMT	2331
PXD036055	TMT-based quantitative proteomic analysis of the Paphiopedilum barbigerum	iProX	Paphiopedilum barbigerum	Q Exactive	44788	Paphiopedilum barbigerum, TMT, proteome profiling	7849
PXD025095	Epulorhiza-responsive proteins found in tubers of Dactylorhiza	PRIDE	Dactylorhiza sp.	Orbitrap Fusion Lumos	44725	Epulorhiza, orchid tubers	1438
PXD000069	Shotgun proteomics of Ophrys orchid flowers	PRIDE	Ophrys exaltata	LTQ	45572	LTQ, Ophrys, flower labellum, plant-pollinator interaction, sexually deceptive orchids	2644
PXD047050	Effects of heavy metal lead stress on Dendrobium huoshanense	iProX	Dendrobium huoshanense	Q Exactive HF	45248	Dendrobium, Pb stress, lable-free proteomics	2021
PXD039729	Salt stress of Dendrobium huoshanense	iProX	Dendrobium huoshanense	Q Exactive HF	44605	label-free quantitative proteomics	2002
PXD039730	Qualitative Proteome-wide Analysis Reveal the Diverse Functions of Lysine Crotonylation in Dendrobium huoshanense C. Z. Tang et S. J. Cheng	PRIDE	Dendrobium huoshanense	Q Exactive Plus	44528	Dendrobium huoshanense, Lysine crotonylation, Polysaccharide biosythesis	1591
PXD039732	Proteomic analysis of the early development of the Phalaenopsis amabilis flower bud under low temperature induction	PRIDE	Phalaenopsis amabilis	TripleTOF 5600+	43909	Phalaenopsis amabilis, flower bud induction, low temperature	5064

## Sheet: TableS4
Table S4. Metabolome information of Orchidaceae species in OrMD
Species	Materials	metabolite quantity	Reference DOI
Cymbidium ensifolium	Leaf buds that appear red in the juvenile stage (RL) and those that transform green in the mature stage (GL)	897	10.1007/s11738-024-03671-7
Cymbidium mannii	Leaf were examined with six biological replicates at 4-h intervals within one diel cycle	416	10.1016/j.xplc.2023.100564
Cymbidium sinense	Red leaves (RL), yellow leaves (YL) and green leaves (GL)	196	10.3390/ijms21051869
Cymbidium sinense	Six stages of flower development from floral meristem S0 to full opening S5	66	10.1093/hr/uhae073
Cymbidium tortisepalum	The rhizomes of two Cymbidium tortisepalum var. longibracteatum cultivars	115	10.1016/j.scienta.2021.110738
Cyrtopodium glutiniferum	Pseudobulbs of Cyrtopodium glutiniferum (the aerial part of the plant)	54	10.1016/j.jep.2020.112607
Cyrtopodium macrobulbon	Ground material (roots) of Laelia anceps and Cyrtopodium macrobulbon	153	10.1016/j.jep.2022.115172
Dactylorhiza hatagirea	Tuber part of Dactylorhiza hatagirea. DH1, methanolic extract of sample collected at an altitude of 3200 m; DH2, methanolic extract of market sample purchased from Kullu (obtained from Famers’ fields), Himachal Pradesh, India; DH3, methanol, water (50:50) extract of purchased sample; DH4, ethanol, water (50:50) extract of purchased sample; DH5, water extract of purchased sample	100	10.1016/j.sajb.2022.07.038
Dendrobium huoshanense	Whole plants of Dendrobium huoshanense and Dendrobium officinale	133	10.1007/s12298-020-00822-1
Dendrobium chrysotoxum	Two-year-old Dendrobium chrysotoxum (DC) and Dendrobium thyrsiflorum (DT) stems	490	10.3389/fpls.2024.1436560
Dendrobium denneanum	Three cultivation modes in the same environment, namely epiphytic cultivation on living trees (LT), epiphytic cultivation on red sandstone (SE), and potted cultivation in small gravel (PO)	64	10.3389/frmbi.2023.1287336
Dendrobium loddigesii	Flowers of two varieties. TH, high-scented variety; TL, light-scented variet	38	10.3390/app12031262
Dendrobium nobile	Purple flower (PF) and white flower (WF) varieties of Dendrobium nobile	286	10.3389/fpls.2023.1220507
Dendrobium nobile	Dendrobium stems	1004	10.1016/j.pld.2022.10.004
Dendrobium nobile	Juvenile (Dno1 and Dof1) and mature (Dno2 and Dof2) plants of D. nobile and D. officinale	1267	10.1111/ppl.14575
Dendrobium officinale	Juvenile (Dno1 and Dof1) and mature (Dno2 and Dof2) plants of D. nobile and D. officinale	1267	10.1111/ppl.14575
Dendrobium ofﬁcinale	Tree epiphytic cultivation, Stone epiphytic cultivation and Greenhouse cultivation methods of Dendrobium stems	182	10.3390/metabo13030389
Dendrobium officinale	Flower buds (S1, about 5 mm long; S2, about 10 mm long) and fully opened flowers (S3)	413	10.1007/s11103-020-01058-z
Dendrobium officinale	Whole plants of Dendrobium huoshanense and Dendrobium officinale	133	10.1007/s12298-020-00822-1
Dendrobium sinense	Leaves and pseudo-bulbs of D. sinense under conditions for group A ( relative air humidity, RH ≥ 95%), group B (45% ≤ RH ≤ 50%), or group C (RH ≤ 5%)	64	10.3389/fgene.2021.692702
Dendrobium chrysotoxum	Two-year-old Dendrobium chrysotoxum (DC) and Dendrobium thyrsiflorum (DT) stems	490	10.3389/fpls.2024.1436560
Laelia anceps	Ground material (roots) of Laelia anceps and Cyrtopodium macrobulbon	153	10.1016/j.jep.2022.115172
Phalaenopsis amabilis	Phalaenopsis amabilis plants of white cultivar (Baiyuzan) and purple cultivar (Baolonghuanghou)	142	10.1007/s00344-019-10025-y
Vanilla planifolia	According to the literature related to vanillin biosynthesis in V. planifolia	31	10.1002/pca.3414

## Sheet: Table S5
Table S5. Complete list of ARF transcription factors identified in the sixteen Orchidaceae genome
Species	TF Name	Gene name	chr	subfamily	NO. intron	NO. exon	DNA length	Protein length	Molecular weight	Theoretical pI	Instability index	Aliphatic index	Grand average of hydropathicity
Apostasia ramifera	ArmARF01	Anu002524	scaffold287	Ⅱ	2	3	8919	698	77827.4	7.55	49.01	72.23	-0.336
	ArmARF02	Anu007544	scaffold970	Ⅱ	3	4	10032	710	79712	8.4	49.2	79.9	-0.334
	ArmARF03	Anu007788	scaffold977	Ⅱ	0	1	951	316	35003.7	9.79	58.19	81.77	-0.072
	ArmARF04	Anu007881	scaffold553	Ⅲ	13	14	5886	773	86572.4	5.71	60.83	76.82	-0.442
	ArmARF05	Anu008089	scaffold41	Ⅳ	12	13	15834	807	89416.6	5.93	51.46	76.32	-0.478
	ArmARF06	Anu008774	scaffold448	Ⅲ	8	9	17825	337	38076.8	8.31	54.26	84.6	-0.192
	ArmARF07	Anu011111	scaffold955	Ⅲ	13	14	5884	856	95194.5	6.16	59.84	80.43	-0.328
	ArmARF08	Anu012170	scaffold15	Ⅱ	1	2	2216	665	73731.7	6.17	47.65	74.03	-0.508
	ArmARF09	Anu012184	scaffold1404	Ⅲ	14	15	18098	1041	114702	6.26	53.48	84.28	-0.32
	ArmARF10	Anu012617	scaffold1117	Ⅳ	12	13	7807	603	67338.8	6.54	69.97	83.88	-0.293
	ArmARF11	Anu013055	scaffold466	Ⅱ	1	2	2961	548	59531.5	8.06	45.84	77.01	-0.191
	ArmARF12	Anu013133	scaffold391	Ⅳ	10	11	12010	552	62363.4	6.12	57.48	74.62	-0.5
	ArmARF13	Anu013758	scaffold2461	Ⅲ	12	13	9598	802	88669.2	5.87	59.06	72.02	-0.507
	ArmARF14	Anu015927	scaffold1335	Ⅳ	10	11	3317	650	73188.6	5.6	51.42	77.82	-0.5
	ArmARF15	Anu016269	scaffold1140	Ⅱ	1	2	4614	512	56407	7.71	48.76	77.52	-0.234
	ArmARF16	Anu016481	scaffold21	Ⅰ	6	7	18744	566	61628.3	6.78	53.86	70.78	-0.414
	ArmARF17	Anu018747	scaffold144	Ⅳ	12	13	6178	889	98787.1	7.84	55.73	75.88	-0.455
	ArmARF18	Anu021437	scaffold960	Ⅲ	6	7	3756	310	34479.9	7.73	49.82	96.65	0.134
Apostasia shenzhenica	AshARF01	Ash000376	fragScaff_scaffold_99	Ⅳ	7	8	10719	399	44366.6	5.2	66.38	63.33	-0.63
	AshARF02	Ash001115	fragScaff_scaffold_67	Ⅳ	7	8	4240	515	58239.7	6.39	48.02	72.49	-0.627
	AshARF03	Ash001128	fragScaff_scaffold_67	Ⅰ	9	10	20637	725	79175.3	6.3	55.04	75.02	-0.362
	AshARF04	Ash001835	fragScaff_scaffold_118	Ⅲ	12	13	17901	1003	110991	6.4	53.42	84.07	-0.312
	AshARF05	Ash002128	fragScaff_scaffold_86	Ⅳ	8	9	14170	642	71608.6	6.88	51.12	72.55	-0.522
	AshARF06	Ash002975	fragScaff_scaffold_130	Ⅱ	1	2	3291	512	56326.9	8.12	48.89	77.15	-0.221
	AshARF07	Ash003752	fragScaff_scaffold_97	Ⅳ	12	13	17975	890	98598.4	8.38	54.02	72.43	-0.506
	AshARF08	Ash006587	fragScaff_scaffold_3	Ⅲ	13	14	47207	807	89963.4	6.25	61.78	78.25	-0.388
	AshARF09	Ash010022	fragScaff_scaffold_5	Ⅲ	13	14	6697	852	94717.8	6.09	60.11	79.2	-0.351
	AshARF10	Ash011882	fragScaff_scaffold_76	Ⅲ	13	14	10770	1112	123405	6.22	64.91	80.16	-0.499
	AshARF11	Ash012669	fragScaff_scaffold_13	Ⅱ	5	6	2414	491	54716.2	8.11	51.27	80.22	-0.373
	AshARF12	Ash013275	fragScaff_scaffold_70	Ⅱ	1	2	3829	468	51180.3	9.19	64.85	77.14	-0.231
	AshARF13	Ash013417	fragScaff_scaffold_126	Ⅱ	2	3	4373	686	76557.1	7.82	48.4	70.64	-0.371
	AshARF14	Ash013477	fragScaff_scaffold_126	Ⅲ	13	14	11264	773	86542.3	5.71	60.64	76.31	-0.449
	AshARF15	Ash015631	original_scaffold_1126	Ⅱ	1	2	3938	548	59497.5	8.06	46.19	77.72	-0.189
	AshARF16	Ash016447	original_scaffold_1649	Ⅳ	8	9	24743	330	37088.6	8.08	48.52	84.45	-0.261
	AshARF17	Ash018273	fragScaff_scaffold_39	Ⅱ	2	3	2685	671	75286	8.81	47.52	77.56	-0.4
	AshARF18	Ash018544	fragScaff_scaffold_53	Ⅲ	13	14	9257	495	56397.9	8.03	58.19	74.24	-0.493
Cremastra appendiculata	CapARF01	CAPP00968	HiC_scaffold_6284	Ⅲ	17	18	20525	1105	122847	6.29	64.27	81.65	-0.464
	CapARF02	CAPP02318	HiC_scaffold_19	Ⅳ	12	13	4179	848	94166.1	6.45	50.97	66.25	-0.545
	CapARF03	CAPP03239	HiC_scaffold_13	Ⅳ	12	13	3228	647	72456.4	7.01	48.19	72.6	-0.466
	CapARF04	CAPP04344	HiC_scaffold_9	Ⅳ	13	14	5270	815	91725.4	6.14	56.7	69.82	-0.52
	CapARF05	CAPP04451	HiC_scaffold_10	Ⅳ	12	13	3054	624	70350.3	6.57	56.82	77.92	-0.446
	CapARF06	CAPP05765	HiC_scaffold_8	Ⅳ	12	13	3487	672	75558.9	6.62	44.78	76.43	-0.454
	CapARF07	CAPP06732	HiC_scaffold_23	Ⅲ	13	14	59342	807	90617	6.21	60.74	77.05	-0.427
	CapARF08	CAPP08167	HiC_scaffold_2	Ⅰ	10	11	25804	728	79091.9	7.83	56.72	72.35	-0.371
	CapARF09	CAPP08607	HiC_scaffold_24	Ⅲ	13	14	20483	914	101746	6.01	62.26	78.82	-0.43
	CapARF10	CAPP09820	HiC_scaffold_18	Ⅳ	13	14	7076	842	93754.9	6.29	49.78	69.79	-0.529
	CapARF11	CAPP11896	HiC_scaffold_50	Ⅲ	13	14	10984	948	106094	5.2	59.48	76.52	-0.435
	CapARF12	CAPP12276	HiC_scaffold_21	Ⅱ	2	3	3005	664	74260.7	7.01	44.88	78.84	-0.34
	CapARF13	CAPP13265	HiC_scaffold_24	Ⅳ	14	15	4441	841	94161.7	7.18	51.11	68.85	-0.504
	CapARF14	CAPP13399	HiC_scaffold_16	Ⅳ	14	15	16109	698	78202.7	7.34	41.21	74.89	-0.415
	CapARF15	CAPP15544	HiC_scaffold_23	Ⅱ	3	4	2673	699	77217.6	7.56	45.53	73.66	-0.35
	CapARF16	CAPP17030	HiC_scaffold_18	Ⅲ	13	14	40398	793	89178.5	5.62	62.98	73.88	-0.436
Cymbidium mannii	CmaARF01	model.C.mannii.01828.1	Chr1	Ⅲ	14	13	10392	1156	128759	6.3	65.81	79.96	-0.524
	CmaARF02	model.C.mannii.02121.1	Chr3	Ⅳ	1	0	228	75	8726.22	6.89	61.49	98.8	0.155
	CmaARF03	model.C.mannii.02728.1	Chr3	Ⅲ	8	7	17997	909	101891	6.17	61.44	71.88	-0.555
	CmaARF04	model.C.mannii.03844.2	Chr3	Ⅱ	3	2	4224	672	75058.4	6.27	48.67	79.45	-0.348
	CmaARF05	model.C.mannii.04896.1	Chr2	Ⅳ	13	12	3173	648	73074	7.02	38.72	74.69	-0.495
	CmaARF06	model.C.mannii.04915.1	Chr2	Ⅰ	11	10	43591	735	80535.4	6.4	58.69	71.24	-0.427
	CmaARF07	model.C.mannii.06388.1	Chr4	Ⅲ	14	13	23763	903	100529	6.01	62.41	80.29	-0.431
	CmaARF08	model.C.mannii.07978.1	Chr5	Ⅳ	14	13	8025	838	93332.6	6.47	53.07	71.53	-0.518
	CmaARF09	model.C.mannii.08327.1	Chr5	Ⅰ	10	9	23758	892	98699.1	6.29	54.91	73.97	-0.382
	CmaARF10	model.C.mannii.09153.1	Chr5	Ⅳ	13	12	3064	624	70425.8	6.35	52.05	72.76	-0.504
	CmaARF11	model.C.mannii.10436.8	Chr6	Ⅳ	14	13	5441	681	76095.9	5.99	58.76	71.88	-0.463
	CmaARF12	model.C.mannii.10877.1	Chr6	Ⅳ	13	12	3471	700	78738.5	6.2	46.81	79.89	-0.459
	CmaARF13	model.C.mannii.15214.1	Chr10	Ⅰ	10	9	55399	637	69711.2	5.98	53.32	72.39	-0.394
	CmaARF14	model.C.mannii.19188.1	Chr12	Ⅱ	4	3	3451	698	77428.7	8.11	46.84	72.64	-0.407
	CmaARF15	model.C.mannii.19789.2	Chr13	Ⅳ	14	13	4370	841	93674.1	6.55	50.7	71.52	-0.468
	CmaARF16	model.C.mannii.22398.1	Chr15	Ⅳ	3	2	7896	258	28938.4	10.16	43.61	79.46	-0.263
	CmaARF17	model.C.mannii.24608.1	Chr17	Ⅳ	2	1	608	177	20402.8	7.75	46.48	88.14	-0.24
	CmaARF18	model.C.mannii.24915.1	Chr16	Ⅲ	14	13	8797	981	110331	5.26	57.69	75.14	-0.456
	CmaARF19	model.C.mannii.26390.1	Chr19	Ⅲ	14	13	107116	791	88976.3	5.76	58.29	73.7	-0.425
	CmaARF20	model.C.mannii.27216.5	Chr20	Ⅳ	13	12	3396	714	79391.3	6.34	59.02	61.75	-0.555
Gastrodia menghaiensis	GmeARF01	cds.evm.model.scaffold_103.179	chr5	Ⅲ	13	14	38875	906	100653	5.79	65.72	78.31	-0.409
	GmeARF02	cds.evm.model.scaffold_1071.117	chr5	Ⅲ	13	14	37917	971	108938	5.23	53.99	76.91	-0.385
	GmeARF03	cds.evm.model.scaffold_127.105	chr7	Ⅱ	2	3	2572	677	74666.2	7.63	47.82	69.25	-0.419
	GmeARF04	cds.evm.model.scaffold_14.117	chr7	Ⅳ	13	14	3632	752	83652.2	6.16	54.95	69.19	-0.451
	GmeARF05	cds.evm.model.scaffold_151.8	EVM	Ⅳ	13	14	4396	845	93789.7	6.25	56.84	69.21	-0.496
	GmeARF06	cds.evm.model.scaffold_165.124	chr1	Ⅱ	3	4	2684	648	72222.9	6.13	55.25	73.1	-0.38
	GmeARF07	cds.evm.model.scaffold_170.478	chr7	Ⅲ	13	14	35621	806	90390.6	5.79	62.21	77.15	-0.448
	GmeARF08	cds.evm.model.scaffold_196.247	chr9	Ⅰ	9	10	25289	624	68451.3	6.61	52.7	76.33	-0.363
	GmeARF09	cds.evm.model.scaffold_2.147	chr4	Ⅳ	10	11	2599	560	62835.9	8.61	53.9	75.41	-0.519
	GmeARF10	cds.evm.model.scaffold_27.288	chr6	Ⅳ	12	13	3108	646	72918.1	6.65	40.49	75.59	-0.458
	GmeARF11	cds.evm.model.scaffold_271.4	scaffold_271_pilon	Ⅰ	10	11	29680	712	78208.9	6.05	56.31	71.22	-0.412
	GmeARF12	cds.evm.model.scaffold_41.20.1	chr1	Ⅳ	12	13	6349	761	85072.8	7.09	59.09	72.52	-0.421
	GmeARF13	cds.evm.model.scaffold_50.113	chr10	Ⅲ	11	12	7241	1083	121009	6.26	64.58	79.34	-0.533
Dendrobium catenatum	DcaARF01	Dca000059	fragScaff_scaffold_621	Ⅳ	13	14	5601	802	88921.9	5.82	51.45	64.66	-0.522
	DcaARF02	Dca003480	fragScaff_scaffold_853	Ⅳ	13	14	4873	844	94005.5	6.41	51.91	73.45	-0.47
	DcaARF03	Dca004436	fragScaff_scaffold_1557	Ⅱ	1	2	16176	613	68446.8	7.21	49.72	74.93	-0.389
	DcaARF04	Dca004772	fragScaff_scaffold_1608	Ⅰ	8	9	36284	716	78105.6	5.9	55.51	72.04	-0.368
	DcaARF05	Dca005340	fragScaff_scaffold_665	Ⅳ	11	12	4049	686	77504.4	7.27	43.2	79.66	-0.407
	DcaARF06	Dca008471	fragScaff_scaffold_1482	Ⅱ	3	4	4801	701	77632.1	8.06	47.63	73.14	-0.386
	DcaARF07	Dca009248	fragScaff_scaffold_1638	Ⅲ	12	13	10940	1164	129401	6.26	64.02	78.12	-0.547
	DcaARF08	Dca010713	original_scaffold_61322	Ⅰ	10	11	46364	699	77634.6	6.71	45.01	71.4	-0.437
	DcaARF09	Dca011074	fragScaff_scaffold_880	Ⅲ	13	14	89637	808	90766.3	6	56.93	77.31	-0.427
	DcaARF10	Dca011884	original_scaffold_254917	Ⅲ	11	12	16094	939	105961	6.25	67.13	76.01	-0.523
	DcaARF11	Dca012480	fragScaff_scaffold_1680	Ⅲ	13	14	17854	909	101163	5.98	58.41	79.35	-0.423
	DcaARF12	Dca014819	fragScaff_scaffold_1586	Ⅲ	12	13	21123	769	86219.4	5.75	60.93	74.16	-0.431
	DcaARF13	Dca018142	fragScaff_scaffold_822	Ⅳ	12	13	5828	880	98545.8	6.4	56.36	74	-0.425
	DcaARF14	Dca019170	fragScaff_scaffold_675	Ⅳ	13	14	21203	664	74503.1	6.7	49.33	70.48	-0.46
	DcaARF15	Dca021747	fragScaff_scaffold_389	Ⅳ	13	14	6826	672	74832.2	5.84	64.25	74.72	-0.477
	DcaARF16	Dca023440	fragScaff_scaffold_129	Ⅳ	13	14	6497	661	73871.6	5.62	64.64	72.54	-0.444
	DcaARF17	Dca023530	original_scaffold_122705	Ⅳ	9	10	4196	508	57626.7	9.09	47.35	71.16	-0.582
	DcaARF18	Dca024341	original_scaffold_103796	Ⅱ	2	3	3866	666	74526.2	7.6	53.15	81.52	-0.341
	DcaARF19	Dca024530	fragScaff_scaffold_787	Ⅱ	1	2	28881	522	57580.8	8.61	49.38	82.87	-0.143
Dendrobium huoshanense	DhuARF01	Dhu000002910	Chr19	Ⅱ	1	2	18082	522	57651.9	8.61	51.02	82.87	-0.153
	DhuARF02	Dhu000003428	Chr17	Ⅳ	13	14	7349	849	94905.4	5.78	55.88	73.14	-0.427
	DhuARF03	Dhu000004687	Chr17	Ⅲ	13	14	18535	863	95958	5.87	59.04	80.21	-0.38
	DhuARF04	Dhu000006783	Chr12	Ⅱ	3	4	4872	701	77752.2	8.06	46.72	72.72	-0.402
	DhuARF05	Dhu000008039	Chr2	Ⅱ	2	3	3401	614	68690.6	8.09	49.31	77.48	-0.358
	DhuARF06	Dhu000008258	Chr2	Ⅲ	11	12	16509	600	68491.7	6.19	57.69	87.57	-0.154
	DhuARF07	Dhu000008590	Chr17	Ⅳ	8	9	5452	323	36280.2	5.67	57.26	70.9	-0.32
	DhuARF08	Dhu000012013	Chr2	Ⅳ	9	10	7933	515	57593.7	5.35	65.49	74.78	-0.467
	DhuARF09	Dhu000012252	Chr13	Ⅱ	1	2	5328	615	68798.4	8.12	49.91	75.32	-0.386
	DhuARF10	Dhu000012552	Chr4	Ⅳ	13	14	35145	866	96101.6	6.55	54.79	70.81	-0.538
	DhuARF11	Dhu000018860	Chr6	Ⅲ	14	15	8103	946	104931	6.1	56.02	80.73	-0.404
	DhuARF12	Dhu000020562	Chr3	Ⅳ	11	12	10812	541	61269.6	5.44	59.71	75.67	-0.421
	DhuARF13	Dhu000020741	Chr4	Ⅳ	11	12	3679	560	63383.8	6.51	49.42	73.45	-0.619
	DhuARF14	Dhu000021532	Chr10	Ⅰ	10	11	46572	699	77780.8	6.34	46.22	73.08	-0.429
	DhuARF15	Dhu000022632	Chr3	Ⅳ	13	14	3852	693	78097.5	6.19	44.13	77.04	-0.476
	DhuARF16	Dhu000024660	Chr16	Ⅳ	11	12	5054	761	84481.4	5.94	47.13	71.73	-0.509
	DhuARF17	Dhu000025273	Chr2	Ⅳ	7	8	8517	247	28462.5	6.2	56.14	82.51	-0.255
Cymbidium goeringii	CgoARF01	g14075	chr4	Ⅲ	17	18	27801	950	106098	5.76	62.19	78.88	-0.423
	CgoARF02	g18670	chr16	Ⅱ	7	8	4854	829	92011.6	9.06	44.37	74.21	-0.383
	CgoARF03	g21864	chr5	Ⅳ	6	7	10916	339	38194	6.27	46.18	70.44	-0.552
	CgoARF04	g21865	chr5	Ⅳ	3	4	4137	128	14705.1	10.27	44.24	89.06	-0.202
	CgoARF05	g22372	chr5	Ⅲ	22	23	37509	1330	150867	5.56	51.65	78.59	-0.448
	CgoARF06	g23601	chr5	Ⅰ	10	11	58454	601	65482.6	5.77	52.11	75.09	-0.323
	CgoARF07	g27454	chr13	Ⅳ	14	15	4781	911	101670	8.4	50.9	69.54	-0.507
	CgoARF08	g31566	chr6	Ⅳ	14	15	3960	720	81426.8	8.73	40.32	74.68	-0.522
	CgoARF09	g38961	chr11	Ⅳ	12	13	3558	700	78797.5	6.29	45.63	79.89	-0.465
	CgoARF10	g40262	chr11	Ⅳ	18	19	6859	824	92202.8	6.11	60.15	78.2	-0.341
	CgoARF11	g49235	chr9	Ⅲ	14	15	51375	843	94889.9	5.87	58.97	76.52	-0.404
	CgoARF12	g53584	chr2	Ⅲ	14	15	26207	996	111475	6.05	62.06	72.17	-0.551
	CgoARF13	g53587	chr2	Ⅲ	6	7	4653	344	38056.3	8.86	68.95	75.17	-0.153
	CgoARF14	g70583	chr8	Ⅳ	14	15	3621	718	81016.9	8.49	52.39	72.88	-0.538
	CgoARF15	g73801	chr19	Ⅳ	14	15	5406	961	107273	6.52	57.93	63.23	-0.496
	CgoARF16	g73813	chr19	Ⅳ	12	13	33079	689	76606.5	6.16	57.61	72.26	-0.467
	CgoARF17	g9756	chr17	Ⅲ	13	14	41436	742	83592.2	5.84	55.29	74.76	-0.434
	CgoARF18	gene_10475	chr3	Ⅲ	13	14	8572	1158	128934	6.28	64.99	79.59	-0.525
	CgoARF19	gene_1435	chr8	Ⅳ	13	14	8078	845	94015.3	6.35	55.32	71.74	-0.529
	CgoARF20	gene_2769	chr6	Ⅰ	10	11	27221	747	81814.8	6.53	56.8	71.51	-0.39
	CgoARF21	gene_7558	chr9	Ⅳ	0	1	249	82	9693.18	9.47	28.86	64.15	-0.656
	CgoARF22	gene_9794	chr7	Ⅲ	0	1	885	294	33444.3	9.47	62.95	75.65	-0.353
Gastrodia elata	GelARF01	Gel001561	PVEL01003068.1	Ⅲ	13	14	34684	905	100472	5.85	65.59	79.69	-0.386
	GelARF02	Gel006400	PVEL01001891.1	Ⅳ	8	9	5884	575	64227.9	8.97	58.88	68.66	-0.485
	GelARF03	Gel006548	PVEL01002238.1	Ⅲ	10	11	112561	878	99035.1	5.04	55.18	75.72	-0.421
	GelARF04	Gel007714	PVEL01001329.1	Ⅱ	2	3	2969	629	70092.5	5.83	54.2	74.99	-0.359
	GelARF05	Gel008178	PVEL01003512.1	Ⅳ	9	10	4961	373	42036.5	7.69	49.39	76.84	-0.456
	GelARF06	Gel008606	PVEL01001614.1	Ⅰ	10	11	84403	828	90491.6	6.08	58.27	70.89	-0.402
	GelARF07	Gel008627	PVEL01001614.1	Ⅳ	11	12	4622	444	50704.7	6	37.29	76.15	-0.426
	GelARF08	Gel009125	PVEL01002524.1	Ⅳ	13	14	5977	804	89652.4	6.07	54.15	70.32	-0.435
	GelARF09	Gel010712	PVEL01003505.1	Ⅱ	6	7	4269	813	89987.8	8.19	49.96	73.26	-0.386
	GelARF10	Gel012128	PVEL01002611.1	Ⅲ	11	12	52572	723	81385.3	5.99	62.73	74.54	-0.488
	GelARF11	Gel012294	PVEL01003456.1	Ⅳ	14	15	7571	829	91951.1	7.58	53.28	71.72	-0.42
	GelARF12	Gel014284	PVEL01001317.1	Ⅰ	7	8	27302	375	41494.7	5.93	51.16	74.13	-0.438
	GelARF13	Gel015789	PVEL01002298.1	Ⅲ	13	14	9578	1143	126870	6.21	63.95	80.46	-0.481
Cymbidium ensifolium	CenARF01	GWHPBCII001043	GWHBCII00000001	Ⅰ	11	12	52656	735	80527.5	6.73	56.28	71.24	-0.399
	CenARF02	GWHPBCII001065	GWHBCII00000001	Ⅳ	13	14	19943	754	85347.1	7.84	39.58	75.19	-0.52
	CenARF03	GWHPBCII003705	GWHBCII00000011	Ⅳ	15	16	29579	1063	116208	6.13	46.32	69.64	-0.481
	CenARF04	GWHPBCII005214	GWHBCII00000012	Ⅲ	3	4	6819	594	66870.4	4.83	60.17	66.16	-0.557
	CenARF05	GWHPBCII005976	GWHBCII00000013	Ⅲ	2	3	945	254	28551.7	8.87	53.14	81.85	-0.339
	CenARF06	GWHPBCII009233	GWHBCII00000016	Ⅰ	9	10	75627	674	73897.9	5.98	54.37	72.02	-0.373
	CenARF07	GWHPBCII010589	GWHBCII00000018	Ⅲ	6	7	65860	562	63125.5	5.78	63.21	72.14	-0.494
	CenARF08	GWHPBCII010822	GWHBCII00000018	Ⅱ	3	4	3673	701	77867.1	8.11	44.67	72.2	-0.426
	CenARF09	GWHPBCII011422	GWHBCII00000019	Ⅲ	13	14	141484	791	88992.4	5.7	58	75.17	-0.405
	CenARF10	GWHPBCII011720	GWHBCII00000002	Ⅱ	2	3	3576	672	75109.6	6.33	49.25	80.46	-0.323
	CenARF11	GWHPBCII013294	GWHBCII00000020	Ⅳ	6	7	2803	556	62541	6.04	54.9	58.06	-0.635
	CenARF12	GWHPBCII017186	GWHBCII00000332	Ⅲ	12	13	30177	958	107274	6.01	61.19	70.97	-0.576
	CenARF13	GWHPBCII018084	GWHBCII00000004	Ⅲ	13	14	31018	903	100518	6.01	63.11	79.31	-0.446
	CenARF14	GWHPBCII020366	GWHBCII00000005	Ⅳ	12	13	3770	623	70230.6	6.41	52.35	74.45	-0.481
	CenARF15	GWHPBCII021266	GWHBCII00000005	Ⅳ	11	12	8012	916	101560	5.95	52.02	78.1	-0.356
	CenARF16	GWHPBCII022826	GWHBCII00000006	Ⅳ	12	13	5686	569	63959.1	5.44	61.28	73.34	-0.478
	CenARF17	GWHPBCII023416	GWHBCII00000006	Ⅳ	10	11	3441	620	69398.6	5.86	43.37	80.29	-0.489
Vanilla planifolia	VplARF01	KAG0451351.1	JADCNL010000062.1	Ⅱ	1	2	1164	357	39604	5.85	39.76	74.01	-0.142
	VplARF02	KAG0453184.1	CM028163.1	Ⅲ	13	14	22128	886	98455.5	6.09	57.64	76.37	-0.429
	VplARF03	KAG0454553.1	CM028162.1	Ⅰ	9	10	17940	613	67823.7	6.66	56.52	72.54	-0.414
	VplARF04	KAG0454583.1	CM028162.1	Ⅰ	19	20	24982	931	103168	9.03	51.65	80.12	-0.294
	VplARF05	KAG0466772.1	CM028158.1	Ⅲ	11	12	18474	824	91596.4	8.49	70.67	85.23	-0.427
	VplARF06	KAG0470336.1	CM028157.1	Ⅲ	14	15	85277	890	99987.2	7.59	65.03	80.54	-0.358
	VplARF07	KAG0476914.1	CM028155.1	Ⅱ	1	2	17950	527	58664.6	8.19	45.42	73.04	-0.28
	VplARF08	KAG0476918.1	CM028155.1	Ⅱ	1	2	18492	236	26390	5.48	47	75.13	-0.328
	VplARF09	KAG0477372.1	CM028155.1	Ⅱ	1	2	1164	357	39631.1	6.13	41.68	74.82	-0.162
	VplARF10	KAG0480881.1	CM028154.1	Ⅳ	10	11	74815	546	61010.5	8.41	54.37	61.56	-0.637
	VplARF11	KAG0484539.1	CM028153.1	Ⅱ	2	3	3015	698	77323.9	6.73	51.85	75.7	-0.31
	VplARF12	KAG0488122.1	CM028152.1	Ⅳ	13	14	9945	608	68596.1	7.6	53.34	76.79	-0.432
	VplARF13	KAG0488237.1	CM028152.1	Ⅳ	13	14	4677	846	93729	6.48	47.55	76.61	-0.459
	VplARF14	KAG0488341.1	CM028152.1	Ⅲ	13	14	8436	937	104696	5.36	58.52	73.67	-0.459
	VplARF15	KAG0488490.1	CM028152.1	Ⅲ	13	14	65036	857	96163.9	6.31	64.23	77.47	-0.38
	VplARF16	KAG0491744.1	CM028151.1	Ⅱ	2	3	3558	659	73309.7	6.66	45.16	77.04	-0.303
	VplARF17	KAG0491757.1	CM028151.1	Ⅱ	2	3	3541	674	75161.8	7.02	44.9	78.8	-0.268
	VplARF18	KAG0492058.1	CM028151.1	Ⅲ	10	11	50938	500	55828.8	7.99	59.76	79.4	-0.194
	VplARF19	KAG0495823.1	CM028150.1	Ⅳ	12	13	3173	653	73522.3	6.21	48.1	75.64	-0.521
	VplARF20	KAG0496392.1	CM028150.1	Ⅱ	12	13	30039	1286	143702	9.16	44.74	89.37	-0.203
	VplARF21	KAG0498242.1	CM028150.1	Ⅳ	12	13	3842	645	72751.4	6.65	47.62	74.95	-0.529
	VplARF22	KAG0499179.1	CM028150.1	Ⅰ	10	11	7027	677	74535.4	8.46	51.44	72.13	-0.388
	VplARF23	KAG0499206.1	CM028150.1	Ⅰ	10	11	7061	698	76137.9	8.04	57.96	72.05	-0.36
	VplARF24	KAG0499666.1	CM028150.1	Ⅲ	13	14	35289	960	108222	6.06	67.3	75.98	-0.506
Dendrobium nobile	DnoARF01	KAI0488159.1	CM039736.1	Ⅳ	12	13	3293	604	68692.2	7.66	51.85	74.39	-0.563
	DnoARF02	KAI0489348.1	CM039736.1	Ⅳ	13	14	6540	842	93723.1	6.54	53.97	70.86	-0.546
	DnoARF03	KAI0492193.1	CM039735.1	Ⅰ	9	10	30629	717	78397.9	6.42	56.29	71.14	-0.422
	DnoARF04	KAI0493458.1	CM039734.1	Ⅱ	2	3	3102	673	75351	6.71	53.49	80.67	-0.349
	DnoARF05	KAI0494314.1	CM039734.1	Ⅳ	13	14	6812	671	74516.6	5.64	64.59	73.96	-0.477
	DnoARF06	KAI0494588.1	CM039734.1	Ⅲ	12	13	22170	961	108376	6.28	67.51	75.29	-0.546
	DnoARF07	KAI0496169.1	CM039733.1	Ⅳ	13	14	5637	639	71758.2	5.87	63.25	71.99	-0.476
	DnoARF08	KAI0496703.1	CM039733.1	Ⅳ	12	13	3251	661	74641.8	6.52	46.41	77.97	-0.474
	DnoARF09	KAI0499593.1	CM039730.1	Ⅲ	13	14	102599	790	88690.2	5.76	61.7	74.53	-0.413
	DnoARF10	KAI0499914.1	CM039730.1	Ⅱ	11	12	6447	507	58202.2	8.99	47.62	67.04	-0.71
	DnoARF11	KAI0510213.1	CM039726.1	Ⅲ	13	14	24124	911	101418	6.01	59.59	79.08	-0.431
	DnoARF12	KAI0510575.1	CM039726.1	Ⅳ	13	14	6504	842	94412.8	6.32	59.22	69.12	-0.494
	DnoARF13	KAI0511442.1	CM039726.1	Ⅳ	13	14	5132	802	88985.9	5.72	54.27	65.02	-0.536
	DnoARF14	KAI0513561.1	CM039725.1	Ⅱ	1	2	3355	615	68728.3	8.12	48.95	75.15	-0.384
	DnoARF15	KAI0518880.1	CM039723.1	Ⅲ	11	12	8409	844	94265.3	8.33	69.76	76.68	-0.575
	DnoARF16	KAI0522726.1	CM039722.1	Ⅳ	13	14	4339	845	94122.7	6.6	48.18	74.18	-0.465
	DnoARF17	KAI0524417.1	CM039721.1	Ⅰ	9	10	36106	684	76334.1	6.61	47.84	72.41	-0.459
	DnoARF18	KAI0528813.1	CM039719.1	Ⅱ	3	4	3738	701	77704.1	8.06	48.03	72.44	-0.405
	DnoARF19	KAI0529214.1	CM039719.1	Ⅲ	13	14	64060	808	90824.4	6	58.68	77.19	-0.436
	DnoARF20	KAI0530553.1	CM039718.1	Ⅲ	13	14	10084	981	109407	5.15	58.12	76.65	-0.441
	DnoARF21	KAI0530789.1	CM039718.1	Ⅳ	12	13	26113	633	70896.7	6.18	51.64	68.07	-0.496
	DnoARF22	KAI0531046.1	CM039718.1	Ⅱ	1	2	21181	522	57634.9	8.37	49.78	83.79	-0.136
Dendrobium chrysotoxum	DchARF01	Maker108475	Chr17	Ⅱ	2	3	3363	720	80967.6	7.64	48.93	81.49	-0.298
	DchARF02	Maker112343	Chr09	Ⅳ	13	14	6753	842	94099.5	6.34	57.96	71.79	-0.464
	DchARF03	Maker112730	Chr01	Ⅱ	1	2	58302	522	57698	8.38	49.8	82.68	-0.119
	DchARF04	Maker115491	Chr17	Ⅲ	14	15	16489	1042	116815	6.11	63.94	77.75	-0.494
	DchARF05	Maker53290	Chr16	Ⅳ	13	14	8532	668	74753.6	5.72	61.88	72.66	-0.44
	DchARF06	Maker67368	Chr01	Ⅲ	13	14	11010	1003	111835	5.19	56.94	78.17	-0.419
	DchARF07	Maker67406	Chr05	Ⅳ	13	14	5727	853	94601.2	6.31	52.27	73.59	-0.453
	DchARF08	Maker68808	Chr09	Ⅲ	13	14	21268	907	100874	5.98	58.92	78.67	-0.433
	DchARF09	Maker76677	Chr08	Ⅱ	1	2	5046	621	69219.7	8.09	50.52	75.06	-0.395
	DchARF10	Maker78910	Chr02	Ⅱ	3	4	4798	703	78098.7	8.23	46.56	71.55	-0.401
	DchARF11	Maker89068	Chr04	Ⅰ	10	11	43618	786	87427.3	7.5	47.3	80.5	-0.291
	DchARF12	Maker90125	Chr16	Ⅳ	12	13	4085	678	76457.7	6.44	43.63	76.73	-0.473
	CsiARF01	Mol000320	cymsin_chr08	Ⅳ	8	9	2450	511	57799.8	8.79	33.5	74.27	-0.504
	CsiARF02	Mol004139	cymsin_chr08	Ⅰ	9	10	47174	744	81732.7	6.75	58	69.72	-0.426
	CsiARF03	Mol004175	cymsin_chr14	Ⅲ	9	10	4647	339	38329.9	8.39	56.47	81.36	-0.239
	CsiARF04	Mol004325	cymsin_chr11	Ⅰ	9	10	33935	680	74570.8	6.08	54.66	71.68	-0.371
	CsiARF05	Mol009165	cymsin_chr02	Ⅲ	15	16	55433	1052	116922	6.29	59.87	78.76	-0.415
	CsiARF06	Mol011021	cymsin_chr02	Ⅲ	3	4	4983	361	41188.2	5.03	65.04	75.62	-0.637
	CsiARF07	Mol014202	cymsin_chr16	Ⅲ	2	3	1787	271	30547.7	8.67	45.38	97.6	0.001
	CsiARF08	Mol014203	cymsin_chr16	Ⅲ	0	1	909	302	34375.4	9.47	63.21	79.77	-0.321
	CsiARF09	Mol015727	cymsin_chr06	Ⅳ	13	14	8013	845	94082.4	6.57	54.29	71.16	-0.538
	CsiARF10	Mol018061	cymsin_chr19	Ⅲ	3	4	15936	330	38040.9	6.04	60.1	69.73	-0.633
	CsiARF11	Mol018275	cymsin_chr14	Ⅱ	3	4	3654	701	77882.1	8.11	45.22	72.75	-0.417
	CsiARF12	Mol019026	cymsin_chr05	Ⅲ	9	10	11254	936	105243	7	60.71	75.72	-0.506
	CsiARF13	Mol019292	cymsin_chr07	Ⅳ	5	6	3043	434	48326.4	6.05	58.33	70.99	-0.526
	CsiARF14	Mol022171	cymsin_chr02	Ⅳ	3	4	1428	76	9065.06	4.84	41.41	41.05	-0.818
	CsiARF15	Mol024372	cymsin_chr19	Ⅲ	11	12	57176	569	64416.1	6.42	59.26	74.69	-0.437
	CsiARF16	Mol025211	cymsin_chr01	Ⅳ	6	7	1761	396	44679.6	6.81	52.38	67.65	-0.581
	CsiARF17	Mol026217	cymsin_chr05	Ⅳ	1	2	888	269	29920.5	7.08	42.48	89.07	-0.125
	CsiARF18	Mol028087	cymsin_contig7305	Ⅳ	10	11	3906	596	66913	5.54	41.95	82.72	-0.423
Phalaenopsis aphrodite	PapARF01	PAXXG002950-mRNA1	scaffold1	Ⅰ	10	11	38662	729	81432	6.49	61.74	69.01	-0.535
	PapARF02	PAXXG055190-mRNA1	scaffold22	Ⅳ	2	3	695	166	18838.6	8.76	46.45	65.84	-0.139
	PapARF03	PAXXG059450-mRNA1	scaffold25	Ⅲ	13	14	23122	894	99463.8	6.01	61.92	79.8	-0.421
	PapARF04	PAXXG071970-mRNA1	scaffold33	Ⅳ	12	13	3934	614	69810.4	6.22	55.2	74.12	-0.52
	PapARF05	PAXXG098760-mRNA1	scaffold55	Ⅲ	12	13	65698	941	105654	5.82	69.38	77.41	-0.462
	PapARF06	PAXXG146200-mRNA1	scaffold106	Ⅱ	3	4	4955	683	75519.6	7.6	46.81	74.39	-0.362
	PapARF07	PAXXG146570-mRNA1	scaffold107	Ⅳ	13	14	5802	834	92824.1	6.83	48.29	68.48	-0.511
	PapARF08	PAXXG160100-mRNA1	scaffold127	Ⅳ	13	14	15833	663	74253.7	6.05	62.24	71.76	-0.476
	PapARF09	PAXXG182870-mRNA1	scaffold167	Ⅳ	13	14	6479	843	93794	6.21	53.6	69.83	-0.486
	PapARF10	PAXXG189800-mRNA1	scaffold180	Ⅳ	13	14	7721	807	90075	6.01	50.62	67.89	-0.543
	PapARF11	PAXXG201900-mRNA1	scaffold204	Ⅲ	13	14	11719	1148	127285	6.32	64.04	80.05	-0.485
	PapARF12	PAXXG224100-mRNA1	scaffold263	Ⅳ	12	13	4397	684	76445.6	6.32	51.56	74.96	-0.463
	PapARF13	PAXXG257250-mRNA1	scaffold367	Ⅰ	10	11	49042	719	78545.4	6.89	56.72	72.02	-0.411
	PapARF14	PAXXG275340-mRNA1	scaffold442	Ⅳ	12	13	3986	659	74559.9	6.21	48.08	73.73	-0.446
	PapARF15	PAXXG285910-mRNA1	scaffold494	Ⅱ	2	3	3639	644	72292.8	5.79	51.66	75.2	-0.413
	PapARF16	PAXXG328840-mRNA1	scaffold810	Ⅲ	13	14	52008	808	90492.7	5.91	60.66	76.58	-0.415
Phalaenopsis equestris	PeqARF01	Peq000381	fragScaff_scaffold_1009	Ⅲ	13	14	21486	894	99432.8	6.01	62.27	79.8	-0.419
	PeqARF02	Peq000546	fragScaff_scaffold_1009	Ⅳ	12	13	6408	899	100157	6.22	53.83	73.72	-0.397
	PeqARF03	Peq000929	fragScaff_scaffold_1009	Ⅳ	13	14	4822	836	93052.3	6.63	47.72	69.37	-0.511
	PeqARF04	Peq002972	fragScaff_scaffold_1009	Ⅲ	12	13	12661	1129	125667	6.28	63.22	80.95	-0.487
	PeqARF05	Peq007312	fragScaff_scaffold_767	Ⅱ	4	5	5151	702	77587.1	8.92	45.96	73.76	-0.39
	PeqARF06	Peq010044	fragScaff_scaffold_668	Ⅳ	8	9	4045	371	42718	6.61	48.2	76.9	-0.378
	PeqARF07	Peq010375	original_scaffold_9874	Ⅳ	8	9	6378	636	71084.4	6.62	45.95	64.53	-0.584
	PeqARF08	Peq010528	fragScaff_scaffold_447	Ⅰ	10	11	29875	729	81501	6.36	60.71	68.08	-0.541
	PeqARF09	Peq012261	fragScaff_scaffold_88	Ⅱ	2	3	3442	644	72324.9	5.79	52.6	75.51	-0.393
	PeqARF10	Peq014073	fragScaff_scaffold_937	Ⅳ	7	8	17686	470	52840.5	6.25	58.93	69.06	-0.5
	PeqARF11	Peq014239	fragScaff_scaffold_602	Ⅲ	6	7	25309	692	77615.4	4.86	60.27	72.59	-0.47
	PeqARF12	Peq016419	fragScaff_scaffold_894	Ⅳ	11	12	4208	633	70578.7	6.24	50.07	74.69	-0.447
	PeqARF13	Peq016883	fragScaff_scaffold_1041	Ⅲ	4	5	64703	674	75819.7	5.38	71.71	71.48	-0.598
	PeqARF14	Peq020995	fragScaff_scaffold_1136	Ⅳ	8	9	4345	518	58887.2	8.54	41.25	70.64	-0.494
	PeqARF15	Peq022236	fragScaff_scaffold_37	Ⅲ	9	10	55440	666	74847	6.31	60.12	74.65	-0.435
	PeqARF16	Peq023177	fragScaff_scaffold_70	Ⅰ	10	11	49309	717	78405.2	6.89	57.82	71.28	-0.431
Arabidopsis thaliana	AthARF19	AT1G19220.1	Chr1	Ⅲ	12	11	4160	1086	120576	6.2	64.24	64.22	-0.626
	AthARF05	AT1G19850.1	Chr1	Ⅲ	13	12	3830	902	99650.3	5.68	56.08	70.88	-0.4
	AthARF06	AT1G30330.1	Chr1	Ⅲ	14	13	3654	933	103057	5.98	69.47	68.46	-0.553
	AthARF13	AT1G34170.1	Chr1	Ⅳ	12	11	2073	505	57347.7	8.34	50.13	81.8	-0.364
	AthARF12	AT1G34310.1	Chr1	Ⅳ	14	13	2877	593	67217.7	6.27	50.27	81.64	-0.396
	AthARF22	AT1G34390.1	Chr1	Ⅳ	14	13	3078	598	67733.2	5.83	51.78	83.56	-0.379
	AthARF21	AT1G34410.1	Chr1	Ⅳ	14	13	3103	606	68778.7	8.61	52.11	84.24	-0.381
	AthARF20	AT1G35240.1	Chr1	Ⅳ	14	13	2932	592	67230.9	7.13	48.02	83.43	-0.375
	AthARF15	AT1G35520.1	Chr1	Ⅳ	14	13	2916	593	67421.2	8.52	51.62	83.78	-0.383
	AthARF14	AT1G35540.1	Chr1	Ⅳ	14	13	3067	605	68618.2	6.5	52.69	83.07	-0.364
	AthARF01	AT1G59750.1	Chr1	Ⅳ	14	13	3780	665	73667.6	5.84	65.15	64.5	-0.569
	AthARF17	AT1G77850.1	Chr1	Ⅱ	3	2	2789	585	63742	5.5	51.6	64.32	-0.445
	AthARF10	AT2G28350.1	Chr2	Ⅱ	4	3	2335	693	76720.9	7.63	45.06	72.91	-0.384
	AthARF03	AT2G33860.1	Chr2	Ⅰ	10	9	2285	608	66605.6	6.5	50.88	73.93	-0.389
	AthARF11	AT2G46530.1	Chr2	Ⅳ	13	12	3037	601	67227.2	6.63	55.97	73.93	-0.448
	AthARF18	AT3G61830.1	Chr3	Ⅳ	13	12	3009	602	67662.4	5.77	57.15	69.93	-0.503
	AthARF09	AT4G23980.1	Chr4	Ⅳ	14	13	3146	638	72277.9	6.5	56.33	70.36	-0.601
	AthARF16	AT4G30080.1	Chr4	Ⅱ	3	2	1042	670	73978.8	6.95	47.71	74.34	-0.409
	AthARF07	AT5G20730.1	Chr5	Ⅲ	13	12	4576	1165	129072	6.37	74.03	68.83	-0.688
	AthARF08	AT5G37020.1	Chr5	Ⅲ	14	13	3956	811	90148.1	5.89	63.61	72.5	-0.486
	AthARF04	AT5G60450.1	Chr5	Ⅰ	12	11	3088	788	87284.2	6.01	58.03	71.73	-0.466
	AthARF02	AT5G62000.1	Chr5	Ⅳ	14	13	3822	859	95700.9	6.18	59.18	63.48	-0.696
Oryza sativa	OsaARF01	LOC_Os01g13520.1	Chr1	Ⅳ	14	13	4389	699	77502.4	5.48	51.56	73.62	-0.483
	OsaARF02	LOC_Os01g48060.1	Chr1	Ⅰ	11	10	4673	722	79112.9	6.74	52.94	70.64	-0.447
	OsaARF03	LOC_Os01g54990.1	Chr1	Ⅰ	10	9	3906	731	79583.6	8.16	53.63	67.81	-0.446
	OsaARF04	LOC_Os01g70270.1	Chr1	Ⅳ	14	13	4264	808	90854.7	6.07	64.84	59.47	-0.715
	OsaARF05	LOC_Os02g04810.1	Chr2	Ⅲ	14	13	6324	1139	126471	6.12	59	79.41	-0.491
	OsaARF06	LOC_Os02g06910.1	Chr2	Ⅲ	14	13	4936	908	100847	5.83	73.77	72.68	-0.472
	OsaARF07	LOC_Os02g35140.1	Chr2	Ⅳ	14	13	4714	678	74787.1	5.99	58.34	69.06	-0.494
	OsaARF08	LOC_Os02g41800.1	Chr2	Ⅱ	3	2	2275	681	73843.5	6.56	49.82	73.55	-0.294
	OsaARF09	LOC_Os04g36054.1	Chr4	Ⅳ	14	13	4667	673	74748.3	5.64	57.38	72.44	-0.429
	OsaARF10	LOC_Os04g43910.1	Chr4	Ⅱ	3	2	2279	695	75244.7	6.18	57.88	67.28	-0.385
	OsaARF11	LOC_Os04g56850.1	Chr4	Ⅲ	14	13	4564	955	105224	5.93	56.92	69.11	-0.488
	OsaARF12	LOC_Os04g57610.1	Chr4	Ⅲ	14	13	5952	822	91314.4	5.91	65.4	73.89	-0.462
	OsaARF14	LOC_Os05g43920.1	Chr5	Ⅰ	10	9	5212	699	75519.8	6.4	52.97	71.73	-0.341
	OsaARF15	LOC_Os05g48870.1	Chr5	Ⅰ	11	10	4695	712	78079.8	6.63	53.92	69.89	-0.502
	OsaARF16	LOC_Os06g09660.1	Chr6	Ⅲ	13	12	5686	1055	116861	6.14	67.68	77.21	-0.522
	OsaARF17	LOC_Os06g46410.1	Chr6	Ⅲ	14	13	4813	917	101782	5.85	74.27	72.09	-0.491
	OsaARF18	LOC_Os06g47150.1	Chr6	Ⅱ	3	2	2793	700	75882.2	7.27	45.04	74.01	-0.308
	OsaARF19	LOC_Os06g48950.1	Chr6	Ⅲ	15	14	7786	1138	125973	6.24	65.96	74.04	-0.523
	OsaARF21	LOC_Os08g40900.1	Chr8	Ⅲ	13	12	5940	1116	123716	6.3	55.74	80.45	-0.483
	OsaARF22	LOC_Os10g33940.1	Chr10	Ⅱ	3	2	4391	698	75609.9	6.48	46.86	74.66	-0.257
	OsaARF23	LOC_Os11g32110.1	Chr11	Ⅳ	14	13	5238	853	93983.6	6.35	55.02	60.12	-0.622
	OsaARF24	LOC_Os12g29520.1	Chr12	Ⅳ	14	13	4918	841	92307.3	6.31	61.5	67.93	-0.583
	OsaARF25	LOC_Os12g41950.1	Chr12	Ⅲ	14	13	4542	899	99861.9	5.88	62.5	75.85	-0.469
	OsaARF13	LOC_Os04g59430.1	Chr4	Ⅱ	2	1	782	529	57223.6	5.47	52.83	74.74	-0.35
	OsaARF20	LOC_Os07g08520.1	Chr7	Ⅱ	4	3	1371	728	79662.2	7.07	54.15	75.82	-0.311

## Sheet: Table S6
Table S6. Comparison of OrchidMD, Orchidstra 2.0 and OrchidBase 6.0 platforms
Summary
Database	OrchidMD
	Portal	New dataset	Improved function
OrchidBase 6.0	Genome (8 genomes, 128 transcriptomes)	+14 genome assemblies, +639 RNA-seq libraries, + 26 proteomic datasets, +51 metabolomic datasets, +84 phenotypic traits from 227 core C. sinense accessions. Totally, 569,981 genes; 432,716 gene functional annotations; 123,038 gene clusters; 2,089 gene families; 35,122 Transcription Factors; 1,484,675 interaction relationships among 395,908 proteins; 8,881,927 co-expression gene pairs; 65,318,522 …	Optimized user experience and response speed New function: Breed Recognition, BLAT Tool, CRISPR Design, Primer Designer, Gene Co-Expression Networks (GCNs), Variation Viewer.
Orchidstra 2.0	Transcriptome (18 transcriptomes)	+749 RNA-seq libraries, including 225 from 11 orchid species to build spatiotemporal heatmap and 524 from other studies	Optimized user experience and response speed New function: sRNA Target Prediction, Collinearity Analysis, Gene Promoter Analysis, Gene Location, Electronic Fluorescent Pictograph (eFP).
Details
Portal / Data Type	OrMD	OrchidBase 6.0	Orchidstra 2.0
Genome Assemblies	22 genomes	8 genomes	0 genomes
Transcriptome Libraries	382 libraries	128 transcriptomes	18 transcriptomes
Proteome Datasets	26 datasets (26,750 proteins)	Not available	Not available
Phenotypic Records	84 records	Not available	Not available
Metabolomic Profiles	6,114 metabolites (51 accessions)	Not available	Not available
GWAS Variants	65M SNPs, 3.9M SVs	Not available	Not available
GO/KEGG Enrichment	Data visualization	Partial (annotations only)	Partial (list only)
Gene Orthology Clusters	OrthoVenn3 (Latest version)	Limited	OrthoMCL
Collinearity Analysis	Data visualization	Yes (Phalaenopsis equestris)	No
Breed Recognition	Yes	No	No
Gene Expression Viewer	Yes (Orchid eFP Graph)	Yes (TPM/FPKM/count)	Yes (RNA-Seq/microarray)
Gene Promoter Analysis	Yes (More completely)	Yes (TFBS prediction)	No
Gene Search	Yes (Easy to copy and download)	Yes	Yes
BLAT Tool	Yes	No	No
BLAST Tool	Yes (More completely, quickly)	Yes	Yes
Gene Family Info	Yes (More completely, system)	Partial	Yes
Gene Location	Data visualization	Yes	No
CRISPR Design	Yes	No	No
Primer Designer	Yes	No	No
Variation Viewer	Yes	No	No
Genome Browser	Yes (Includes variant sites)	Yes	No
Transcription Factor Info	Yes (Unified standards)	Yes	Yes
Gene Co-Expression Networks	Yes	No	No
sRNA Target Prediction	Yes (More completely)	Yes	No
